# Supplementary material for: To be thin but not healthy - The body-image dilemma may affect health among female university students in China
Source: PLoS One. 2018 Oct 10;13(10):e0205282. doi: 10.1371/journal.pone.0205282 (PMC6179281; doi:10.1371/journal.pone.0205282)
Supplement: S1 Table — The original data obtained from self-administered questionnaire are shown in this table. (XLSX) [file pone.0205282.s001.xlsx]

## Sheet: Self-administered questionnaire
Year of birth	Height	Actual weight	Ideal weight	The change of weight	The change if body-image	Actual BMI	Ideal BMI	Education level	Mother’s Education level	Father’s Education level	Monthly allowance	BMI knowledge	Judgment the BIM of oneself	Body-image satisfaction	Whether to lose weight	The way to lose weight	The reason for lose weight	Taking whose advice to lose weight	Whether physical activity has guide	Whether diet has guide	Focus on fashion information	Watch entertainment programs
1976	158	52	45	-7	1	20.83	18.026	2	2	2	1	1	1	2	3	1	1	12	1		2	1
1976	158	52	47	-5	1	20.83	18.8271	2	2	2	3	2	2	2	3	1	1	12	1		2	2
1980	162	65	50	-15	1	24.7676	19.052	2	2	3	2	1	1	2	3	1	12	1	1		2	2
1980	162	65	55	-10	1	24.7676	20.9572	2	3	3	2	3	3	2	3	1	12	123	1		3	2
1980	162	65	60	-5	1	24.7676	22.8624	2	3	3	2	1	2	2	3	12	1	1	2	1	2	2
1980	162	65	55	-10	1	24.7676	20.9572	2	3	3	2	1	1	2	1						1	2
1983	164	72	70	-2	1	26.7698	26.0262	2	1	2	2	1	1	2	3	12	1	123	2	2	2	2
1984	175	68	60	-8	1	22.2041	19.5918	2	2	2	1	3	3	2	3	1	1	1	1		2	2
1984	175	68	60	-8	1	22.2041	19.5918	2	2	2	1	3	3	2	3	1	1	12	1		1	2
1984	175	68	62	-6	1	22.2041	20.2449	2	2	2	1	3	3	2	3	1	1	1	1		3	2
1984	175	68	65	-3	1	22.2041	21.2245	2	2	2	1	2	3	2	1						2	2
1986	155	46	45	-1	1	19.1467	18.7305	2	1	2	1	3	3	1	3	12	1	12	1	1	3	3
1986	155	46	45	-1	1	19.1467	18.7305	2	1	1	1	2	2	1	3	12	1	1	1	1	2	3
1986	155	46	45	-1	1	19.1467	18.7305	2	1	1	1	1	1	1	3	1	1	1	1		2	3
1986	156	48	48	0	2	19.7239	19.7239	2	2	2	1	1	1	1	3	12	1	1	2	1	3	3
1986	156	48	48	0	2	19.7239	19.7239	2	2	2	1	3	3	1	1						2	2
1986	168	60	55	-5	1	21.2585	19.487	2	2	2	1	1	1	2	3	1	1	1	1		2	2
1986	168	60	55	-5	1	21.2585	19.487	2	2	2	1	2	2	2	1						1	2
1986	163	64	50	-14	1	24.0882	18.8189	2	2	2	1	2	2	2	3	1	1	1	1		2	1
1986	163	64	50	-14	1	24.0882	18.8189	2	2	2	1	3	3	2	3	1	1	1	1		2	2
1987	158	47	45	-2	1	18.8271	18.026	2	1	2	1	1	1	2	3	1	1	1	1		3	2
1987	155	46	45	-1	1	19.1467	18.7305	2	1	2	1	2	2	1	3	1	1	12	1		2	2
1987	170	56	55	-1	1	19.3772	19.0311	2	2	2	1	3	3	2	3	12	1	1	2	1	2	3
1987	170	56	55	-1	1	19.3772	19.0311	2	2	2	1	2	2	1	1						2	1
1987	173	59	57	-2	1	19.7133	19.0451	2	1	2	1	3	3	2	3	12	1	1	2	2	2	3
1987	167	59	55	-4	1	21.1553	19.721	2	2	2	1	2	1	2	3	12	1	1	2	1	2	3
1987	167	59	55	-4	1	21.1553	19.721	2	2	2	3	3	3	2	3	1	1	12	1		2	2
1987	158	55	47	-8	1	22.0317	18.8271	2	3	3	2	3	3	2	3	1	1	1	1		2	2
1987	158	55	50	-5	1	22.0317	20.0288	2	3	3	2	2	1	2	3	1	1	12	1		1	2
1987	157	55	48	-7	1	22.3133	19.4734	2	2	1	1	3	3	2	3	1	1	12	1		3	2
1987	168	52	50	-2	1	18.424	17.7154	2	1	1	1	2	2	2	3	12	1	1	2	2	3	2
1987	157	45	45	0	2	18.2563	18.2563	2	2	2	2	1	1	1	3	1	1	1	1	1	3	2
1987	156	44	45	1	3	18.0802	18.4911	2	1	1	1	2	2	2	3	12	1	1	1	1	2	2
1987	156	44	45	1	3	18.0802	18.4911	2	2	1	1	2	2	1	3	1	1	1	1	1	2	1
1988	160	48	45	-3	1	18.75	17.5781	2	2	2	1	1	1	2	3	1	1	1	2		2	1
1988	160	48	47	-1	1	18.75	18.3594	2	2	2	1	1	1	1	3	12	1	12	2	1	3	3
1988	168	53	50	-3	1	18.7783	17.7154	2	3	3	2	1	1	2	3	12	1	1	2	1	3	3
1988	168	53	50	-3	1	18.7783	17.7154	2	3	3	2	1	1	2	3	1	1	1	1		2	2
1988	158	47	45	-2	1	18.8271	18.026	2	1	2	1	1	1	2	3	12	1	12	2	1	3	3
1988	160	50	48	-2	1	19.5312	18.75	2	2	2	1	3	3	2	3	12	1	12	1	1	2	3
1988	160	50	48	-2	1	19.5312	18.75	2	2	2	3	1	1	2	3	1	1	1	1		2	2
1988	160	50	50	0	2	19.5312	19.5312	2	2	2	1	3	3	1	3	12	1	1	2	1	2	3
1988	160	50	50	0	2	19.5312	19.5312	2	2	2	1	1	1	1	1						3	1
1988	155	47	45	-2	1	19.563	18.7305	2	2	2	1	3	3	2	3	12	1	1	1	1	2	3
1988	155	47	45	-2	1	19.563	18.7305	2	2	2	1	3	3	2	3	1	1	1	1		2	2
1988	153	46	45	-1	1	19.6506	19.2234	2	1	1	1	1	1	1	3	12	1	1	2	2	2	3
1988	161	51	50	-1	1	19.6752	19.2894	2	1	2	1	2	2	2	3	1	1	1	1		2	3
1988	161	51	50	-1	1	19.6752	19.2894	2	1	2	1	3	3	1	3	1	1	1	1		2	2
1988	173	59	55	-4	1	19.7133	18.3768	2	1	2	1	1	1	2	3	1	1	1	1		3	2
1988	173	59	58	-1	1	19.7133	19.3792	2	2	1	1	2	2	1	3	1	1	12	1		2	2
1988	165	58	55	-3	1	21.3039	20.202	2	3	3	2	3	3	2	3	1	1		1		2	2
1988	165	58	60	2	3	21.3039	22.0386	2	3	3	2	1	1	1	3	1	1	1	1		2	3
1988	160	55	50	-5	1	21.4844	19.5312	2	2	2	1	3	3	2	3	1	3	12	1		2	2
1988	160	55	55	0	2	21.4844	21.4844	2	2	2	1	3	3	1	3	1	1	1	1		2	2
1988	162	57	55	-2	1	21.7193	20.9572	2	2	2	1	3	3	2	3	12	1	1	1	1	1	2
1988	162	57	55	-2	1	21.7193	20.9572	2	2	2	1	1	1	2	3	1	1	12	1		1	2
1988	158	58	55	-3	1	23.2335	22.0317	2	2	2	1	1	1	2	3	1	1	12	1		1	2
1988	158	58	55	-3	1	23.2335	22.0317	2	2	2	1	1	1	2	3	1	1	1	1		2	2
1988	164	72	70	-2	1	26.7698	26.0262	2	1	1	1	1	1	1	1						2	3
1988	165	48	45	-3	1	17.6309	16.5289	2	1	1	1	1	1	2	1						3	2
1988	165	48	47	-1	1	17.6309	17.2635	2	1	1	1	1	1	2	3	1	1	2	1	1	2	2
1988	170	51	50	-1	1	17.6471	17.301	2	2	1	2	1	1	2	3	123	3	12	2	2	2	2
1988	160	44	45	1	3	17.1875	17.5781	2	1	1	1	1	1	1	3	1	1	1	1	1	2	2
1988	160	44	45	1	3	17.1875	17.5781	2	2	1	2	1	1	2	3	1	1	2	1	1	2	2
1988	165	48	50	2	3	17.6309	18.3655	2	1	1	1	3	3	2	3	12	1	1	2	1	2	2
1988	165	48	50	2	3	17.6309	18.3655	2	2	1	2	1	1	2	1						2	3
1988	170	51	55	4	3	17.6471	19.0311	2	2	1	3	3	3	2	3	1	1	1	1	1	2	2
1989	162	49	50	1	3	18.6709	19.052	2	1	2	1	3	3	1	1						2	2
1989	170	54	50	-4	1	18.6851	17.301	2	2	2	2	1	1	2	3	123	1	1	2	1	3	3
1989	170	54	55	1	3	18.6851	19.0311	2	2	2	2	1	1	1	1						1	1
1989	163	50	45	-5	1	18.8189	16.937	2	2	2	2	1	1	2	3	1234	1	12	2	2	3	3
1989	163	50	50	0	2	18.8189	18.8189	2	2	2	2	3	3	1	1						3	2
1989	162	50	50	0	2	19.052	19.052	2	1	1	1	3	3	1	3	12	1	12	2	1	3	3
1989	162	50	50	0	2	19.052	19.052	2	1	1	1	2	2	1	1						2	2
1989	163	51	50	-1	1	19.1953	18.8189	2	2	2	2	2	2	1	3	12	1	1	1	1	2	3
1989	163	51	50	-1	1	19.1953	18.8189	2	2	2	2	1	1	1	1						2	2
1989	152	45	45	0	2	19.4771	19.4771	2	2	2	2	1	1	1	3	12	1	1	2	1	2	3
1989	163	52	50	-2	1	19.5717	18.8189	2	2	2	2	1	1	2	3	12	1	1	1	1	2	3
1989	163	52	50	-2	1	19.5717	18.8189	2	2	2	2	3	3	2	1						1	1
1989	153	46	42	-4	1	19.6506	17.9418	2	1	1	1	1	1	1	3	1	1	1	1		2	1
1989	173	59	55	-4	1	19.7133	18.3768	2	1	2	1	1	1	2	3	23	1	1		2	3	3
1989	167	55	55	0	2	19.721	19.721	2	3	3	2	3	3	1	3	12	1	1	2	1	2	1
1989	167	55	55	0	2	19.721	19.721	2	3	3	2	3	3	1	3	1	1	12	1		2	2
1989	162	52	50	-2	1	19.8141	19.052	2	2	2	2	1	1	2	3	1	1	1	1		3	2
1989	162	52	52	0	2	19.8141	19.8141	2	2	2	2	1	1	1	3	1	1	1	1		2	2
1989	150	45	40	-5	1	20	17.7778	2	2	2	2	1	1	2	3	1	1	12	2		1	2
1989	150	45	45	0	2	20	20	2	2	2	2	3	3	1	3	1	1	12	1		2	1
1989	167	57	50	-7	1	20.4382	17.9282	2	2	2	2	1	1	2	3	1	1	1	1		2	2
1989	167	57	55	-2	1	20.4382	19.721	2	2	2	2	3	3	2	1						1	2
1989	162	54	50	-4	1	20.5761	19.052	2	3	3	2	1	1	2	3	1	1	12	1		2	2
1989	170	60	60	0	2	20.7612	20.7612	2	1	2	1	1	1	1	3	12	12	1	1	1	2	2
1989	170	60	60	0	2	20.7612	20.7612	2	1	2	1	2	3	1	3	1	1	1	1		1	2
1989	158	52	50	-2	1	20.83	20.0288	2	3	3	2	3	3	2	3	12	1		2	1	3	3
1989	158	52	50	-2	1	20.83	20.0288	2	3	3	2	1	1	2	3	1	1	1	1		2	1
1989	157	52	45	-7	1	21.0962	18.2563	2	2	2	1	1	1	2	3	123	1	1	2	1	3	3
1989	157	52	50	-2	1	21.0962	20.2848	2	2	2	1	3	3	2	3	1	1	1	1		2	2
1989	157	55	50	-5	1	22.3133	20.2848	2	3	3	2	1	1	2	3	1	12	12	1		2	2
1989	161	59	50	-9	1	22.7615	19.2894	2	2	2	2	1	1	2	3	1	12	12	1		2	2
1989	161	59	50	-9	1	22.7615	19.2894	2	2	2	2	3	3	2	3	1	12	1	1		2	1
1989	166	65	57	-8	1	23.5883	20.6852	2	2	2	2	1	1	2	3	1	1	12	1		2	2
1989	166	65	60	-5	1	23.5883	21.7738	2	2	2	2	3	3	2	3	1	1	1	1		2	2
1989	172	50	50	0	2	16.901	16.901	2	1	1	1	1	1	1	3	123	1	1	1	1	2	2
1989	162	45	45	0	2	17.1468	17.1468	2	2	2	2	1	1	1	3	12	1	1	1	1	3	2
1989	160	46	45	-1	1	17.9688	17.5781	2	2	2	2	1	1	2	3	12	1	1	1	1	2	2
1989	163	47	47	0	2	17.6898	17.6898	2	1	1	1	2	2	1	3	12	1	12	1	1	3	2
1989	165	50	50	0	2	18.3655	18.3655	2	1	1	1	1	1	1	3	1	1	1	1	1	2	2
1989	165	50	50	0	2	18.3655	18.3655	2	1	1	1	1	1	1	3	1	1	2	1	1	2	2
1989	165	48	50	2	3	17.6309	18.3655	2	2	2	1	1	1	2	3	12	1	1	1	2	2	2
1989	165	48	50	2	3	17.6309	18.3655	2	2	2	2	2	2	2	3	1	1	2	1	1	2	1
1989	172	50	55	5	3	16.901	18.5911	2	1	1	1	3	3	2	1						2	3
1989	165	48	55	7	3	17.6309	20.202	2	2	2	2	3	3	2	3	12	1	13	1	1	2	2
1989	165	48	55	7	3	17.6309	20.202	2	1	1	1	3	3	2	1						2	2
1989	172	50	60	10	3	16.901	20.2812	2	2	2	2	3	3	2	1						1	3
1990	166	52	50	-2	1	18.8707	18.1449	2	1	1	1	1	1	2	3	13	1	12	2		3	3
1990	172	56	60	4	3	18.9292	20.2812	2	3	3	2	1	1	2	1						1	2
1990	172	56	60	4	3	18.9292	20.2812	2	3	3	2	3	3	2	1						3	2
1990	170	55	55	0	2	19.0311	19.0311	2	1	1	1	2	2	1	3	12	1	1	2	1	3	3
1990	170	55	55	0	2	19.0311	19.0311	2	1	1	1	3	3	1	3	12	1	12	2	1	2	3
1990	162	50	50	0	2	19.052	19.052	2	3	3	2	3	3	1	1						1	2
1990	165	52	50	-2	1	19.1001	18.3655	2	2	2	2	1	1	2	3	123	1	1	2	2	3	3
1990	165	52	50	-2	1	19.1001	18.3655	2	1	1	1	1	1	2	3	12	1	1	2	2	3	3
1990	165	52	50	-2	1	19.1001	18.3655	2	1	1	3	1	1	2	1						2	1
1990	165	52	55	3	3	19.1001	20.202	2	2	2	2	1	1	2	1						2	2
1990	172	57	57	0	2	19.2672	19.2672	2	1	1	1	3	3	1	1						2	1
1990	170	56	55	-1	1	19.3772	19.0311	2	3	3	2	3	3	1	1						2	2
1990	170	56	55	-1	1	19.3772	19.0311	2	3	3	2	2	2	1	1						3	2
1990	160	50	45	-5	1	19.5312	17.5781	2	3	3	2	1	1	2	3	12	1	1	2	1	3	3
1990	160	50	45	-5	1	19.5312	17.5781	2	2	2	2	1	1	2	3	12	12	12	2	1	3	3
1990	160	50	45	-5	1	19.5312	17.5781	2	2	2	2	1	1	2	3	1	1	1	1		2	3
1990	160	50	50	0	2	19.5312	19.5312	2	3	3	2	1	1	1	3	12	1	1	2	1	2	3
1990	160	50	50	0	2	19.5312	19.5312	2	1	1	1	2	2	1	3	12	1	1	2	1	3	3
1990	160	50	47	-3	1	19.5312	18.3594	2	1	1	1	1	1	2	1						1	2
1990	160	50	50	0	2	19.5312	19.5312	2	3	3	2	2	2	1	1						1	2
1990	160	50	60	10	3	19.5312	23.4375	2	3	3	2	1	2	2	13						2	1
1990	175	60	60	0	2	19.5918	19.5918	2	1	2	1	3	3	1	3	1	12	1	1		2	1
1990	175	60	60	0	2	19.5918	19.5918	2	1	2	1	1	1	1	1						2	1
1990	158	49	45	-4	1	19.6283	18.026	2	2	2	2	1	1	2	3	1	1	1	1		2	2
1990	158	49	48	-1	1	19.6283	19.2277	2	2	2	2	1	1	1	3	1	1	1	1		2	1
1990	158	49	50	1	3	19.6283	20.0288	2	2	2	2	3	3	1	3	12	1	1	2	1	2	2
1990	158	49	50	1	3	19.6283	20.0288	2	2	2	2	1	1	1	3	12	1	1	3	1	3	2
1990	161	51	50	-1	1	19.6752	19.2894	2	1	2	1	3	3	1	3	1	1	12	1		2	2
1990	161	51	50	-1	1	19.6752	19.2894	2	1	2	1	2	2	1	1						2	2
1990	164	53	55	2	3	19.7055	20.4491	2	1	2	3	3	3	2	1						2	2
1990	165	54	50	-4	1	19.8347	18.3655	2	2	2	2	1	1	2	3	1	1	1	1		2	2
1990	168	56	55	-1	1	19.8413	19.487	2	3	3	2	3	3	1	3	1	1	1	1		2	2
1990	168	56	55	-1	1	19.8413	19.487	2	3	3	2	3	3	1	1						2	1
1990	152	46	45	-1	1	19.91	19.4771	2	1	1	1	3	3	1	3	1	1	1	1		2	2
1990	163	54	50	-4	1	20.3244	18.8189	2	3	3	2	2	2	2	3	12	1	12	2	1	3	3
1990	163	54	52	-2	1	20.3244	19.5717	2	3	3	2	1	1	2	3	1	1	1	1		2	2
1990	163	54	50	-4	1	20.3244	18.8189	2	3	3	2	3	3	2	1						2	2
1990	163	54	55	1	3	20.3244	20.7008	2	3	3	2	1	1	1	1						1	2
1990	164	55	50	-5	1	20.4491	18.5901	2	1	1	1	1	1	2	1						2	2
1990	168	58	55	-3	1	20.5499	19.487	2	3	3	2	2	2	2	3	1	1	12	1		1	2
1990	168	58	57	-1	1	20.5499	20.1956	2	3	3	2	3	3	1	3	1	1	1	1		2	2
1990	162	54	55	1	3	20.5761	20.9572	2	3	3	2	3	3	1	3	1	1	12	1		3	2
1990	155	50	45	-5	1	20.8117	18.7305	2	2	2	2	2	2	2	3	12	1	1	1	1	3	3
1990	155	50	45	-5	1	20.8117	18.7305	2	2	2	2	3	3	2	3	1	1	1	1		2	2
1990	160	55	50	-5	1	21.4844	19.5312	2	3	3	2	3	3	2	3	1	1	1	1		1	2
1990	160	55	55	0	2	21.4844	21.4844	2	3	3	2	3	3	1	13						2	2
1990	163	60	60	0	2	22.5827	22.5827	2	1	2	1	1	1	1	3	1	1		1		2	1
1990	160	45	45	0	2	17.5781	17.5781	2	1	1	1	2	2	1	3	123	1	2	1	2	2	2
1990	155	43	43	0	2	17.898	17.898	2	2	2	2	1	1	1	3	12	1	1	1	2	2	2
1990	165	48	50	2	3	17.6309	18.3655	2	2	2	3	1	1	2	1						2	2
1990	155	43	45	2	3	17.898	18.7305	2	1	1	1	3	3	2	3	1	1	1	1	1	3	2
1990	160	45	48	3	3	17.5781	18.75	2	2	2	2	3	3	2	1						2	2
1990	160	45	50	5	3	17.5781	19.5312	2	1	1	1	3	3	2	3	12	1	1	2	1	2	2
1991	162	49	50	1	3	18.6709	19.052	2	3	3	2	2	2	1	3	12	1	1	2	1	2	3
1991	162	49	50	1	3	18.6709	19.052	2	3	3	2	3	3	1	3	2	1	1		1	2	2
1991	162	50	50	0	2	19.052	19.052	2	3	3	2	3	3	1	3	12	1	1	2	1	3	3
1991	162	50	50	0	2	19.052	19.052	2	3	3	2	2	2	1	3	1	1	12	1		3	2
1991	166	53	50	-3	1	19.2336	18.1449	2	3	3	2	1	1	2	3	12	1	1	2	1	3	3
1991	166	53	50	-3	1	19.2336	18.1449	2	3	3	2	1	1	2	3	1	1	1	1		1	1
1991	161	56	50	-6	1	21.6041	19.2894	2	3	3	2	2	2	2	3	1	1	1	1		2	2
1991	155	43	40	-3	1	17.898	16.6493	2	2	2	2	1	1	2	3	12	1	12	1	1	3	2
1991	167	51	50	-1	1	18.2868	17.9282	2	1	1	1	1	1	2	3	1	1	1	1	1	3	2
1991	167	51	50	-1	1	18.2868	17.9282	2	2	2	2	2	2	2	1						1	1
1991	163	48	48	0	2	18.0662	18.0662	2	1	1	1	1	1	1	3	12	1	1	1	3	2	2
1991	166	50	50	0	2	18.1449	18.1449	2	2	2	1	1	1	1	3	1	1	12	1	1	2	2
1991	166	50	50	0	2	18.1449	18.1449	2	2	2	2	2	2	1	3	12	1	1	1	1	2	2
1992	162	49	47	-2	1	18.6709	17.9089	2	1	2	1	1	1	1	3	2	1	12		1	3	2
1992	162	49	50	1	3	18.6709	19.052	2	1	2	1	1	1	1	1						1	2
1992	176	58	60	2	3	18.7242	19.3698	2	2	2	2	3	3	1	1						2	2
1992	155	45	45	0	2	18.7305	18.7305	1	3	3	3	2	2	1	3	2	1	12		1	2	2
1992	155	45	45	0	2	18.7305	18.7305	2	3	3	3	3	3	1	3	2	1	1		1	2	2
1992	160	48	45	-3	1	18.75	17.5781	2	3	3	2	1	1	2	3	123	1	12	2	2	3	3
1992	160	48	45	-3	1	18.75	17.5781	2	3	3	2	1	1	2	3	1	1	1	2		1	2
1992	160	48	45	-3	1	18.75	17.5781	2	3	3	2	1	1	2	1						2	2
1992	160	48	50	2	3	18.75	19.5312	2	3	3	2	2	2	2	1						1	2
1992	153	44	45	1	3	18.7962	19.2234	2	3	3	2	3	3	1	3	1	1	1	1		2	2
1992	171	55	55	0	2	18.8092	18.8092	2	2	2	2	3	3	1	3	12	1	1	1	1	2	3
1992	171	55	55	0	2	18.8092	18.8092	2	2	2	2	2	2	1	1						2	3
1992	163	50	50	0	2	18.8189	18.8189	2	3	3	2	2	2	1	3	12	1	1	1	2	2	3
1992	163	50	50	0	2	18.8189	18.8189	2	3	3	2	3	3	1	3	12	1	12	1	1	2	3
1992	163	50	50	0	2	18.8189	18.8189	2	3	3	2	2	2	1	3	12	1	1	1	2	2	3
1992	163	50	50	0	2	18.8189	18.8189	2	3	3	2	1	1	1	3	1	1	12	1		2	2
1992	163	50	50	0	2	18.8189	18.8189	2	3	3	2	1	1	1	3	1	1	1	1		2	2
1992	163	50	50	0	2	18.8189	18.8189	2	3	3	2	2	2	1	3	1	1	1	1		1	2
1992	163	50	50	0	2	18.8189	18.8189	2	3	3	3	3	3	1	3	1	1	1	1		2	2
1992	163	50	50	0	2	18.8189	18.8189	2	2	2	2	2	2	1	1						2	2
1992	163	50	50	0	2	18.8189	18.8189	2	2	2	2	3	3	1	1						1	2
1992	158	47	45	-2	1	18.8271	18.026	2	2	2	2	1	1	2	3	123	1	1	2	1	3	3
1992	158	47	45	-2	1	18.8271	18.026	2	2	2	2	1	1	2	3	12	1	1	2	1	3	3
1992	158	47	45	-2	1	18.8271	18.026	2	2	2	2	1	1	2	3	1	1	1	1		2	2
1992	158	47	45	-2	1	18.8271	18.026	2	2	2	2	1	1	2	1	3	1				2	3
1992	158	47	45	-2	1	18.8271	18.026	2	2	2	2	1	1	2	1						2	2
1992	161	49	48	-1	1	18.9036	18.5178	2	2	2	2	1	1	1	1						1	2
1992	161	49	59	10	3	18.9036	22.7615	2	2	2	2	1	1	2	1						2	2
1992	162	50	50	0	2	19.052	19.052	2	3	3	2	3	3	1	3	1	1	12	1		2	2
1992	162	50	48	-2	1	19.052	18.2899	2	3	3	2	1	1	2	1						1	2
1992	165	52	50	-2	1	19.1001	18.3655	2	3	3	3	1	1	2	3	1	1	1	1		3	2
1992	165	52	50	-2	1	19.1001	18.3655	2	3	3	3	1	1	1	1						2	3
1992	168	54	50	-4	1	19.1327	17.7154	2	3	3	2	1	1	2	3	1	1	12	1		3	3
1992	168	54	55	1	3	19.1327	19.487	2	3	3	2	3	3	1	1						2	1
1992	168	54	55	1	3	19.1327	19.487	2	3	3	2	1	1	1	1						2	2
1992	168	54	60	6	3	19.1327	21.2585	2	3	3	2	2	3	2	1						2	2
1992	158	48	45	-3	1	19.2277	18.026	2	3	3	2	1	1	2	3	1	1	12	1		2	2
1992	158	48	45	-3	1	19.2277	18.026	2	3	3	2	1	1	2	3	1	1	1	1		3	2
1992	169	55	55	0	2	19.257	19.257	2	3	3	2	2	2	1	3	12	1	1	2	1	1	3
1992	169	55	55	0	2	19.257	19.257	2	2	2	2	3	3	1	3	12	1	1	2	1	2	3
1992	169	55	55	0	2	19.257	19.257	2	2	2	2	2	2	1	3	1	1	1	1		2	2
1992	169	55	55	0	2	19.257	19.257	2	3	3	2	3	3	1	3	1	1	12	1		2	2
1992	169	55	55	0	2	19.257	19.257	2	2	2	2	1	1	1	1						3	2
1992	172	57	50	-7	1	19.2672	16.901	2	1	1	1	1	1	2	3	1234	1	12	2	2	3	3
1992	161	50	50	0	2	19.2894	19.2894	2	3	3	2	3	3	1	3	12	1	1	2	1	2	3
1992	161	50	50	0	2	19.2894	19.2894	2	3	3	2	1	1	1	3	1	1	1	1		1	2
1992	161	50	47	-3	1	19.2894	18.132	2	3	3	2	1	1	2	1						1	1
1992	161	50	55	5	3	19.2894	21.2183	2	3	3	2	3	3	2	1						3	2
1992	160	50	48	-2	1	19.5312	18.75	2	3	3	2	2	2	2	3	1	1	1	1		2	2
1992	160	50	48	-2	1	19.5312	18.75	2	3	3	2	3	3	2	3	1	1	1	1		2	2
1992	160	50	50	0	2	19.5312	19.5312	2	3	3	2	1	1	1	3	1	1	1	1		2	2
1992	160	50	50	0	2	19.5312	19.5312	2	2	2	2	2	2	1	3	1	1	1	1		2	1
1992	160	50	50	0	2	19.5312	19.5312	2	3	3	2	3	3	1	3	1	1	1	1		2	2
1992	160	50	50	0	2	19.5312	19.5312	2	2	2	2	3	3	1	3	1	1	1	1		1	1
1992	160	50	50	0	2	19.5312	19.5312	2	2	2	2	3	3	1	3	1	1	1	1		2	2
1992	160	50	50	0	2	19.5312	19.5312	2	3	3	2	3	3	1	3	1	1	1	1		2	3
1992	160	50	50	0	2	19.5312	19.5312	2	2	2	2	3	3	1	1						2	2
1992	160	50	50	0	2	19.5312	19.5312	2	3	3	2	1	1	1	1						2	2
1992	160	50	50	0	2	19.5312	19.5312	2	2	2	2	3	3	1	1						2	1
1992	160	50	50	0	2	19.5312	19.5312	2	2	2	2	1	1	1	1						2	2
1992	160	50	52	2	3	19.5312	20.3125	2	3	3	2	1	1	1	1						2	1
1992	160	50	52	2	3	19.5312	20.3125	2	3	3	2	3	3	2	1						1	2
1992	166	54	52	-2	1	19.5965	18.8707	2	3	3	2	2	2	2	3	1	1	1	1		2	1
1992	166	54	50	-4	1	19.5965	18.1449	2	3	3	2	1	1	2	1						2	2
1992	172	58	60	2	3	19.6052	20.2812	2	3	3	2	1	1	2	3	1	1	1	1		2	1
1992	172	58	55	-3	1	19.6052	18.5911	2	3	3	2	3	3	2	1		1				2	2
1992	167	55	55	0	2	19.721	19.721	2	2	2	2	1	1	1	3	2	1	1		1	2	3
1992	167	55	55	0	2	19.721	19.721	2	2	2	2	3	3	1	1						3	2
1992	162	52	50	-2	1	19.8141	19.052	2	2	2	2	3	3	2	3	1	1	1	1		2	3
1992	162	52	50	-2	1	19.8141	19.052	2	2	2	2	2	2	2	1						1	2
1992	174	60	55	-5	1	19.8177	18.1662	2	2	2	2	1	1	2	3	1	1	12	1		2	3
1992	174	60	58	-2	1	19.8177	19.1571	2	2	2	2	3	3	2	3	1	1	1	1		2	2
1992	165	54	50	-4	1	19.8347	18.3655	2	2	3	2	1	1	2	3	12	1	12	2	1	3	3
1992	165	54	50	-4	1	19.8347	18.3655	2	2	2	2	1	1	2	3	12	1	1	1	1	3	3
1992	165	54	50	-4	1	19.8347	18.3655	2	2	3	2	1	1	2	3	1	1	12	1		2	3
1992	165	54	55	1	3	19.8347	20.202	2	2	2	2	3	3	1	3	1	1	12	1		2	2
1992	165	54	50	-4	1	19.8347	18.3655	2	2	2	2	1	1	2	1						2	2
1992	152	46	40	-6	1	19.91	17.313	2	1	1	1	1	1	2	3	124	1	1	2	2	3	3
1992	152	46	42	-4	1	19.91	18.1787	2	1	1	1	1	1	1	3	12	1	1	2	1	3	3
1992	152	46	45	-1	1	19.91	19.4771	2	1	1	1	1	1	1	3	12	1	1	2	2	1	3
1992	160	51	50	-1	1	19.9219	19.5312	2	3	3	2	3	3	1	3	12	1	1	2	1	2	3
1992	160	51	50	-1	1	19.9219	19.5312	2	3	3	2	1	1	1	3	1	1	1	1		1	2
1992	155	48	45	-3	1	19.9792	18.7305	2	2	2	2	2	2	2	3	123	1	1	2	2	3	3
1992	155	48	45	-3	1	19.9792	18.7305	2	3	3	2	3	3	2	3	12	1	1	1	1	3	3
1992	155	48	45	-3	1	19.9792	18.7305	2	2	2	2	3	3	2	3	12	1	1	1	2	2	3
1992	155	48	45	-3	1	19.9792	18.7305	2	3	3	2	1	1	2	3	1	1	12	1		2	2
1992	155	48	45	-3	1	19.9792	18.7305	2	2	2	2	1	1	2	3	1	1	1	1		2	3
1992	155	48	45	-3	1	19.9792	18.7305	2	3	3	2	2	2	2	3	1	1	1	1		2	2
1992	155	48	45	-3	1	19.9792	18.7305	2	2	2	2	3	3	2	3	1	1	1	1		2	2
1992	155	48	45	-3	1	19.9792	18.7305	2	2	2	2	2	2	2	1						2	2
1992	155	48	45	-3	1	19.9792	18.7305	2	3	3	2	3	3	2	1						2	1
1992	155	48	48	0	2	19.9792	19.9792	2	2	2	2	3	3	1	1						1	2
1992	158	50	48	-2	1	20.0288	19.2277	2	3	3	2	3	3	2	3	12	1	1	3	3	2	3
1992	158	50	47	-3	1	20.0288	18.8271	2	3	3	2	2	2	2	1						1	2
1992	168	57	55	-2	1	20.1956	19.487	2	3	3	2	3	3	2	3	1	1	1	1		1	1
1992	172	60	60	0	2	20.2812	20.2812	2	3	3	2	3	3	1	3	1	3	1	1		2	2
1992	172	60	60	0	2	20.2812	20.2812	2	3	3	2	3	3	1	1						2	1
1992	157	50	45	-5	1	20.2848	18.2563	2	3	3	2	1	1	2	3	12	1	1	2	1	3	3
1992	157	50	45	-5	1	20.2848	18.2563	2	3	3	2	1	1	2	3	1	1	12	1		2	2
1992	160	52	50	-2	1	20.3125	19.5312	2	2	2	2	1	1	2	3	12	1	12	2	1	2	3
1992	160	52	50	-2	1	20.3125	19.5312	2	2	2	2	3	3	2	3	1	3	1	1		2	2
1992	160	52	50	-2	1	20.3125	19.5312	2	2	2	2	1	1	2	1						2	2
1992	160	52	50	-2	1	20.3125	19.5312	2	2	2	2	3	3	2	1						2	1
1992	166	56	55	-1	1	20.3223	19.9594	2	3	3	3	1	1	1	3	1	1	1	1		2	2
1992	166	56	55	-1	1	20.3223	19.9594	2	3	3	3	2	1	1	1						1	2
1992	163	54	55	1	3	20.3244	20.7008	2	2	2	2	3	3	1	3	12	1	12	1	1	2	2
1992	163	54	55	1	3	20.3244	20.7008	2	2	2	2	1	1	1	3	1	1	1	1		1	2
1992	167	57	55	-2	1	20.4382	19.721	2	2	2	2	3	3	2	3	1	1	1	1		2	3
1992	164	55	48	-7	1	20.4491	17.8465	2	3	3	2	1	1	2	1						2	2
1992	164	55	50	-5	1	20.4491	18.5901	2	3	3	2	3	3	2	1						1	2
1992	164	55	55	0	2	20.4491	20.4491	2	3	3	2	1	1	1	1						1	2
1992	164	55	55	0	2	20.4491	20.4491	2	3	3	2	3	3	1	1						2	2
1992	168	58	55	-3	1	20.5499	19.487	2	3	3	2	3	3	2	3	12	1	1	2	1	2	3
1992	168	58	60	2	3	20.5499	21.2585	2	3	3	2	3	3	1	1						3	2
1992	165	56	50	-6	1	20.5693	18.3655	2	2	2	2	1	1	2	3	12	1	1	1	2	3	3
1992	165	56	53	-3	1	20.5693	19.4674	2	2	2	2	1	1	2	3	1	1	1	1		1	1
1992	165	56	55	-1	1	20.5693	20.202	2	3	3	3	1	1	1	3	12	1	12	1	1	2	3
1992	165	56	55	-1	1	20.5693	20.202	2	2	2	2	1	1	1	3	1	1	1	1		2	3
1992	165	56	55	-1	1	20.5693	20.202	2	3	3	3	1	1	1	3	1	1	1	1		1	2
1992	165	56	55	-1	1	20.5693	20.202	2	2	2	2	3	3	1	1						2	2
1992	169	59	55	-4	1	20.6575	19.257	2	2	2	2	1	1	2	3	1	1	1	1		2	2
1992	169	59	55	-4	1	20.6575	19.257	2	2	2	2	3	3	2	1						2	2
1992	163	55	50	-5	1	20.7008	18.8189	2	2	2	2	2	2	2	3	1	1	1	1		2	2
1992	163	55	50	-5	1	20.7008	18.8189	2	2	2	2	3	3	2	3	1	1	12	1		1	2
1992	163	55	55	0	2	20.7008	20.7008	2	2	2	2	3	3	1	3	1	12	1	1		1	2
1992	163	55	55	0	2	20.7008	20.7008	2	2	2	2	3	3	1	1						2	2
1992	163	55	55	0	2	20.7008	20.7008	2	2	2	2	2	3	1	1						2	1
1992	163	55	55	0	2	20.7008	20.7008	2	2	2	2	3	3	1	1						2	2
1992	160	53	50	-3	1	20.7031	19.5312	2	3	3	2	3	3	2	3	12	1	1	2	1	2	3
1992	160	53	50	-3	1	20.7031	19.5312	2	2	2	2	1	1	2	3	1	1	1	1		1	2
1992	160	53	50	-3	1	20.7031	19.5312	2	2	2	2	2	2	2	3	1	1	1	1		2	2
1992	160	53	50	-3	1	20.7031	19.5312	2	2	2	2	3	3	2	1						1	2
1992	160	53	55	2	3	20.7031	21.4844	2	2	2	2	3	3	1	1						2	2
1992	160	53	55	2	3	20.7031	21.4844	2	2	2	2	3	3	1	1						2	2
1992	160	53	60	7	3	20.7031	23.4375	2	2	2	2	1	2	2	1						3	2
1992	170	60	60	0	2	20.7612	20.7612	2	2	2	2	3	3	1	1						1	2
1992	170	60	60	0	2	20.7612	20.7612	2	2	2	2	3	3	1	1						3	2
1992	155	50	45	-5	1	20.8117	18.7305	2	3	3	3	2	2	2	3	1	1	1	1		2	2
1992	155	50	45	-5	1	20.8117	18.7305	2	3	3	3	3	3	2	3	1	1	1	1		2	2
1992	164	56	55	-1	1	20.8209	20.4491	2	2	2	2	2	1	1	3	12	1	1	1	1	3	2
1992	164	56	55	-1	1	20.8209	20.4491	2	2	2	2	3	3	1	1						2	2
1992	156	51	48	-3	1	20.9566	19.7239	2	2	3	2	1	1	2	3	1	1	1	1		2	2
1992	156	51	48	-3	1	20.9566	19.7239	2	2	3	2	3	3	2	3	1	1	1	1		1	2
1992	162	55	55	0	2	20.9572	20.9572	2	3	3	2	1	1	1	3	12	1	1	1	1	2	2
1992	162	55	50	-5	1	20.9572	19.052	2	3	3	2	1	1	2	1						2	2
1992	151	48	45	-3	1	21.0517	19.736	2	2	2	2	1	1	2	3	12	1	1	2	1	2	3
1992	151	48	45	-3	1	21.0517	19.736	2	2	2	2	3	3	2	3	1	1	1	1		2	1
1992	163	56	50	-6	1	21.0772	18.8189	2	3	3	2	3	3	2	3	1	1	1	1		2	2
1992	163	56	55	-1	1	21.0772	20.7008	2	3	3	2	3	3	1	3	1	1	1	1		3	2
1992	161	55	50	-5	1	21.2183	19.2894	2	3	3	2	1	1	2	3	12	1	12	2	2	2	3
1992	161	55	50	-5	1	21.2183	19.2894	2	3	3	2	3	3	2	1						2	1
1992	158	53	50	-3	1	21.2306	20.0288	2	2	2	2	1	1	2	3	12	1	1	3	1	1	2
1992	158	53	50	-3	1	21.2306	20.0288	2	3	3	2	1	1	2	3	1	1	1	1		2	2
1992	158	53	50	-3	1	21.2306	20.0288	2	3	3	2	3	3	2	3	1	1	1	1		2	2
1992	158	53	50	-3	1	21.2306	20.0288	2	2	2	2	3	3	2	1						2	1
1992	168	60	60	0	2	21.2585	21.2585	2	3	3	2	1	1	1	3	1	1		1		2	2
1992	168	60	60	0	2	21.2585	21.2585	2	3	3	2	3	3	1	1						2	2
1992	153	50	45	-5	1	21.3593	19.2234	2	2	2	2	2	2	2	3	1	12	1	1		2	2
1992	153	50	45	-5	1	21.3593	19.2234	2	2	2	2	3	3	2	3	1	1	1	1		2	2
1992	156	52	50	-2	1	21.3675	20.5457	2	2	2	2	1	1	2	1						1	2
1992	160	55	50	-5	1	21.4844	19.5312	2	3	3	2	1	1	2	3	1	1	1	1		3	2
1992	160	55	50	-5	1	21.4844	19.5312	2	3	3	2	2	2	2	3	1	1	12	1		2	2
1992	160	55	55	0	2	21.4844	21.4844	2	2	2	2	3	3	1	3	1	1	1	1		2	1
1992	160	55	55	0	2	21.4844	21.4844	2	2	2	2	1	1	1	13						2	2
1992	167	60	55	-5	1	21.5139	19.721	2	3	3	2	3	3	2	3	1	1	1	1		2	3
1992	167	60	60	0	2	21.5139	21.5139	2	3	3	2	1	1	1	3	12	12	1	1	1	2	3
1992	167	60	55	-5	1	21.5139	19.721	2	3	3	2	1	1	2	1						1	2
1992	167	60	60	0	2	21.5139	21.5139	2	3	3	2	3	3	1	1						2	2
1992	161	56	55	-1	1	21.6041	21.2183	2	3	3	2	3	3	1	1						1	2
1992	152	50	50	0	2	21.6413	21.6413	2	3	3	3	3	3	1	3	1	1	1	1		2	2
1992	173	65	60	-5	1	21.7181	20.0474	2	3	3	2	3	3	2	3	12	1	1	3	1	2	1
1992	173	65	60	-5	1	21.7181	20.0474	2	3	3	2	2	1	2	3	1	1	1	1		2	2
1992	162	57	55	-2	1	21.7193	20.9572	2	2	2	2	3	3	2	3	12	3	1	1	1	2	2
1992	162	57	50	-7	1	21.7193	19.052	2	2	2	2	3	3	2	1						1	1
1992	163	58	55	-3	1	21.83	20.7008	2	3	3	2	3	3	2	3	1	12	12	1		2	1
1992	163	58	55	-3	1	21.83	20.7008	2	3	3	2	2	3	2	1						3	2
1992	158	55	48	-7	1	22.0317	19.2277	2	2	2	2	2	2	2	3	12	1	1	2	1	2	3
1992	158	55	50	-5	1	22.0317	20.0288	2	2	2	2	3	3	2	3	12	1	12	3	2	2	2
1992	158	55	55	0	2	22.0317	22.0317	2	2	3	2	1	1	1	3	1	12	1	1		2	2
1992	158	55	55	0	2	22.0317	22.0317	2	2	2	2	3	3	1	3	1	1		1		2	2
1992	158	55	50	-5	1	22.0317	20.0288	2	2	2	2	3	3	2	1						2	2
1992	158	55	55	0	2	22.0317	22.0317	2	2	3	2	3	3	1	1						2	1
1992	165	60	55	-5	1	22.0386	20.202	2	2	2	2	1	1	2	3	12	1	1	1	1	2	2
1992	165	60	58	-2	1	22.0386	21.3039	2	2	2	2	1	1	2	3	1	12	1	1		1	2
1992	162	58	55	-3	1	22.1003	20.9572	2	2	2	2	1	1	2	3	1	1	1	1		2	1
1992	162	58	55	-3	1	22.1003	20.9572	2	2	2	2	3	3	2	3	1	1		1		2	2
1992	156	54	50	-4	1	22.1893	20.5457	2	2	2	2	1	1	2	3	12	12	1	3	2	2	2
1992	156	54	50	-4	1	22.1893	20.5457	2	2	2	2	3	3	2	3	12	1	1	1	1	2	1
1992	156	54	50	-4	1	22.1893	20.5457	2	3	3	2	3	3	2	3	1	12	12	1		1	2
1992	156	54	50	-4	1	22.1893	20.5457	2	3	3	2	1	1	2	1						2	2
1992	157	55	47	-8	1	22.3133	19.0677	2	3	3	2	1	1	2	3	1	1	12	1		2	2
1992	157	55	50	-5	1	22.3133	20.2848	2	2	2	2	3	3	2	3	12	1	1	1	1	3	3
1992	157	55	50	-5	1	22.3133	20.2848	2	2	2	2	1	1	2	3	1	1	1	1		1	2
1992	157	55	50	-5	1	22.3133	20.2848	2	2	2	2	3	3	2	3	1	1	12	1		2	3
1992	161	58	55	-3	1	22.3757	21.2183	2	3	3	2	3	3	2	3	12	1	1	1	1	2	2
1992	161	58	55	-3	1	22.3757	21.2183	2	3	3	2	2	3	2	3	1	1	1	1		2	2
1992	158	56	50	-6	1	22.4323	20.0288	2	2	2	2	1	1	2	3	1	1		1		2	2
1992	158	56	55	-1	1	22.4323	22.0317	2	2	2	2	1	1	1	3	1	1	1	1		2	2
1992	158	56	55	-1	1	22.4323	22.0317	2	2	2	2	3	3	1	2	12	1		2	1	2	2
1992	158	56	50	-6	1	22.4323	20.0288	2	2	2	2	1	1	2	13						3	3
1992	170	65	60	-5	1	22.4913	20.7612	2	3	3	3	1	1	2	3	1	1	12	1		1	3
1992	163	60	55	-5	1	22.5827	20.7008	2	1	2	1	3	3	2	3	1	1	1	1		2	2
1992	172	67	60	-7	1	22.6474	20.2812	2	3	3	2	3	3	2	3	1	1	123	1		2	3
1992	172	67	60	-7	1	22.6474	20.2812	2	3	3	2	3	3	2	3	1	1	1	1		2	2
1992	158	57	55	-2	1	22.8329	22.0317	2	3	3	3	3	3	2	1						1	1
1992	155	55	50	-5	1	22.8928	20.8117	2	2	2	2	2	3	2	3	1	1	1	1		1	2
1992	155	55	50	-5	1	22.8928	20.8117	2	2	2	2	3	3	2	3	1	1	1	1		2	3
1992	167	65	55	-10	1	23.3067	19.721	2	2	3	2	1	1	2	3	1	12	12	1		2	1
1992	167	65	55	-10	1	23.3067	19.721	2	2	3	2	3	3	2	3	1	1	1	1		2	2
1992	167	65	60	-5	1	23.3067	21.5139	2	3	3	2	3	3	2	3	1	1	12	1		2	2
1992	167	65	60	-5	1	23.3067	21.5139	2	3	3	2	3	3	2	3	1	1	12	1		2	2
1992	155	56	45	-11	1	23.3091	18.7305	2	2	2	2	2	2	2	3	1	1	1	1		2	2
1992	155	56	50	-6	1	23.3091	20.8117	2	2	2	2	1	1	2	3	1	12	12	1		2	2
1992	155	56	50	-6	1	23.3091	20.8117	2	2	2	2	3	3	2	3	1	12	1	1		1	1
1992	155	56	50	-6	1	23.3091	20.8117	2	2	2	2	3	3	2	1						2	2
1992	173	70	65	-5	1	23.3887	21.7181	2	3	3	3	1	1	2	3	1	1	1	1		3	2
1992	160	60	50	-10	1	23.4375	19.5312	2	3	3	2	3	3	2	3	1	1	123	1		2	2
1992	160	60	55	-5	1	23.4375	21.4844	2	2	2	2	1	1	2	3	1	12	1	1		3	2
1992	160	60	55	-5	1	23.4375	21.4844	2	2	2	2	3	3	2	3	1	1	12	1		2	2
1992	160	60	57	-3	1	23.4375	22.2656	2	2	2	2	3	3	2	3	1	12	1	1		2	2
1992	160	60	55	-5	1	23.4375	21.4844	2	3	3	2	1	1	2	13						2	2
1992	160	60	58	-2	1	23.4375	22.6562	2	2	2	2	1	1	2	1						2	2
1992	166	65	58	-7	1	23.5883	21.048	2	3	3	2	3	3	2	3	1	12	1	1		1	3
1992	166	65	60	-5	1	23.5883	21.7738	2	3	3	2	1	1	2	3	1	1	1	1		1	2
1992	166	65	60	-5	1	23.5883	21.7738	2	3	3	3	1	1	2	13						2	2
1992	153	56	45	-11	1	23.9224	19.2234	2	2	2	2	1	1	2	3	1	1	1	1		2	2
1992	153	56	50	-6	1	23.9224	21.3593	2	2	2	2	1	1	2	3	1	1	1	1		2	1
1992	158	60	58	-2	1	24.0346	23.2335	2	3	3	2	1	2	2	3	1	12	1	1		2	2
1992	158	60	60	0	2	24.0346	24.0346	2	3	3	2	2	3	1	3	12	12	123	2	1	2	2
1992	158	60	60	0	2	24.0346	24.0346	2	3	3	2	1	2	1	3	2	1	1		1	1	2
1992	158	60	58	-2	1	24.0346	23.2335	2	3	3	2	3	3	2	1						2	2
1992	163	65	60	-5	1	24.4646	22.5827	2	3	3	2	3	3	2	1						2	2
1992	155	60	55	-5	1	24.974	22.8928	2	3	3	2	1	2	2	3	1	12	12	1		2	2
1992	155	60	55	-5	1	24.974	22.8928	2	3	3	2	3	3	2	3	1	12	1	1		2	3
1992	168	71	68	-3	1	25.1559	24.093	2	2	2	2	3	3	2	3	12	12	1	3	1	1	1
1992	168	71	68	-3	1	25.1559	24.093	2	2	2	2	2	2	2	3	1	12	12	2		2	2
1992	175	80	75	-5	1	26.1224	24.4898	2	1	1	2	3	3	2	3	12	12	2	1	1	2	2
1992	175	80	75	-5	1	26.1224	24.4898	2	2	2	2	2	1	2	1						1	1
1992	157	43	40	-3	1	17.4449	16.2278	2	2	2	2	1	1	2	3	12	1	1	2	2	3	3
1992	165	47	45	-2	1	17.2635	16.5289	2	2	2	3	1	1	2	3	1	1	2	1	1	3	3
1992	165	47	45	-2	1	17.2635	16.5289	2	2	2	2	1	1	2	1						2	2
1992	159	44	42	-2	1	17.4044	16.6133	2	2	2	3	1	1	2	3	124	1	1	2	1	2	2
1992	155	44	40	-4	1	18.3143	16.6493	2	2	2	3	2	2	2	3	1234	1	1	2	1	2	3
1992	164	48	45	-3	1	17.8465	16.7311	2	1	1	1	1	1	2	3	1	1	1	1	1	3	2
1992	164	45	45	0	2	16.7311	16.7311	2	1	1	1	2	2	1	3	1	1	12	1	1	2	2
1992	163	48	45	-3	1	18.0662	16.937	2	2	2	2	1	1	2	3	123	1	12	2	1	2	2
1992	163	47	45	-2	1	17.6898	16.937	2	1	1	1	2	2	2	3	1	1	1	1	1	3	2
1992	163	47	45	-2	1	17.6898	16.937	2	2	2	2	1	1	2	3	1	1	12	1	1	2	2
1992	163	46	45	-1	1	17.3134	16.937	2	1	1	1	1	1	2	3	1	1	1	1	1	2	2
1992	162	45	45	0	2	17.1468	17.1468	2	1	1	1	1	1	1	3	1	1	2	1	1	2	2
1992	170	50	50	0	2	17.301	17.301	2	2	2	3	1	1	1	1						2	2
1992	161	47	45	-2	1	18.132	17.3604	2	1	1	1	1	1	2	3	12	1	1	1	1	3	2
1992	161	47	45	-2	1	18.132	17.3604	2	3	2	2	1	1	2	1						3	3
1992	166	46	48	2	3	16.6933	17.4191	2	2	2	2	1	1	2	3	12	1	1	1	1	2	2
1992	160	47	45	-2	1	18.3594	17.5781	2	2	2	2	2	2	2	3	1	1	2	1	1	2	3
1992	160	47	45	-2	1	18.3594	17.5781	2	3	2	2	1	1	2	3	12	1	12	1	2	2	2
1992	163	47	47	0	2	17.6898	17.6898	2	1	1	1	1	1	1	3	123	1	12	2	1	2	2
1992	163	47	47	0	2	17.6898	17.6898	2	2	2	2	1	1	1	3	1	1	1	1	1	2	2
1992	159	44	45	1	3	17.4044	17.7999	2	1	1	1	1	1	1	3	12	1	1	2	1	2	2
1992	159	44	45	1	3	17.4044	17.7999	2	2	2	2	2	2	1	3	1	1	1	1	1	3	2
1992	159	44	45	1	3	17.4044	17.7999	2	2	2	1	1	1	2	3	123	12	12	1	1	2	2
1992	164	45	48	3	3	16.7311	17.8465	2	1	1	1	1	1	2	3	1	1	1	1	1	2	2
1992	158	45	45	0	2	18.026	18.026	2	2	2	1	2	2	1	3	1	1	1	1	1	2	2
1992	158	42	45	3	3	16.8242	18.026	2	1	1	1	1	1	2	1						2	2
1992	158	42	45	3	3	16.8242	18.026	2	2	2	2	1	1	2	1						2	2
1992	163	49	48	-1	1	18.4425	18.0662	2	2	2	1	1	1	1	3	1	12	1	1	1	2	2
1992	163	48	48	0	2	18.0662	18.0662	2	1	1	1	1	1	1	3	1	1	12	1	1	3	2
1992	163	48	48	0	2	18.0662	18.0662	2	2	2	2	1	1	1	3	123	3	2	2	1	2	2
1992	163	46	48	2	3	17.3134	18.0662	2	1	1	1	2	2	2	3	2	1	1	1	1	2	1
1992	161	45	47	2	3	17.3604	18.132	2	1	1	1	1	1	2	3	2	1	12	1	1	2	2
1992	161	45	47	2	3	17.3604	18.132	2	2	2	2	1	1	2	3	2	1	1	1	1	3	2
1992	157	43	45	2	3	17.4449	18.2563	2	2	2	3	1	1	2	3	2	1	1	1	1	2	2
1992	170	50	53	3	3	17.301	18.3391	2	2	2	2	1	1	2	3	1	1	1	1	1	2	2
1992	170	50	53	3	3	17.301	18.3391	2	2	2	1	2	2	2	1						2	2
1992	165	50	50	0	2	18.3655	18.3655	2	1	1	1	3	3	1	3	1	1	1	1	1	2	2
1992	165	50	50	0	2	18.3655	18.3655	2	2	2	2	1	1	1	3	12	12	12	1	1	2	2
1992	165	50	50	0	2	18.3655	18.3655	2	2	2	2	1	1	1	3	1	1	1	1	1	2	2
1992	165	49	50	1	3	17.9982	18.3655	2	1	1	1	1	1	2	3	1	1	1	1	1	2	2
1992	165	49	50	1	3	17.9982	18.3655	2	2	2	3	1	1	2	3	123	1	2	2	2	1	2
1992	165	49	50	1	3	17.9982	18.3655	2	3	2	2	1	1	1	3	12	1	1	1	1	2	2
1992	165	45	50	5	3	16.5289	18.3655	2	1	1	1	2	2	2	3	1	1	1	1	1	2	2
1992	165	50	50	0	2	18.3655	18.3655	2	2	2	2	2	2	1	1						3	2
1992	165	48	50	2	3	17.6309	18.3655	2	2	2	2	2	3	2	1						2	2
1992	165	47	50	3	3	17.2635	18.3655	2	1	1	1	2	2	2	1						1	2
1992	165	47	50	3	3	17.2635	18.3655	2	2	2	2	1	1	2	1						3	2
1992	156	45	45	0	2	18.4911	18.4911	2	1	1	1	2	2	1	3	1	1	1	1	1	2	3
1992	156	45	45	0	2	18.4911	18.4911	2	2	2	2	1	1	1	3	12	1	1	1	1	3	2
1992	164	48	50	2	3	17.8465	18.5901	2	2	2	2	3	3	2	3	12	1	12	1	1	2	2
1992	163	48	50	2	3	18.0662	18.8189	2	1	1	1	3	3	2	3	1	1	1	1	1	2	2
1992	163	46	50	4	3	17.3134	18.8189	2	2	2	2	3	3	2	1						2	2
1992	163	46	50	4	3	17.3134	18.8189	2	2	2	2	3	3	2	1						2	2
1992	163	44	50	6	3	16.5607	18.8189	2	1	1	1	3	3	2	1						2	2
1992	170	50	55	5	3	17.301	19.0311	2	2	2	2	3	3	2	1						2	1
1992	162	46	50	4	3	17.5278	19.052	2	1	1	1	3	3	2	1						2	2
1992	162	45	50	5	3	17.1468	19.052	2	2	2	2	3	3	2	1						1	2
1992	169	52	55	3	3	18.2066	19.257	2	1	1	1	3	3	2	3	12	1	12	1	1	2	2
1992	169	52	55	3	3	18.2066	19.257	2	2	2	2	3	3	2	1						3	2
1992	165	50	55	5	3	18.3655	20.202	2	3	3	1	3	3	2	1						2	2
1992	163	49	55	6	3	18.4425	20.7008	2	2	2	2	3	3	2	1						3	2
1993	161	48	47	-1	1	18.5178	18.132	1	3	3	2	1	1	1	3	12	1	1	2	2	3	3
1993	161	48	45	-3	1	18.5178	17.3604	1	3	3	2	1	1	2	3	24	1			1	3	3
1993	163	50	50	0	2	18.8189	18.8189	1	2	3	2	3	3	1	3	2	1	1		1	1	1
1993	166	53	53	0	2	19.2336	19.2336	1	3	3	2	1	1	1	3	1	1	12	1		2	2
1993	166	53	50	-3	1	19.2336	18.1449	1	3	3	2	1	1	2	1						1	2
1993	170	56	52	-4	1	19.3772	17.9931	1	3	3	2	1	1	2	3	1	1	12	1		2	3
1993	170	56	55	-1	1	19.3772	19.0311	1	3	3	2	1	1	1	1						2	3
1993	164	53	50	-3	1	19.7055	18.5901	2	1	1	1	1	1	2	1						2	2
1993	156	49	45	-4	1	20.1348	18.4911	1	3	3	2	1	1	2	3	1	1	1	1		2	2
1993	156	49	45	-4	1	20.1348	18.4911	1	3	3	2	1	1	2	1						1	2
1993	158	52	50	-2	1	20.83	20.0288	1	3	3	2	3	3	2	3	1	1	12	1		2	3
1993	158	52	50	-2	1	20.83	20.0288	1	3	3	2	3	3	2	3	1	1	1	1		2	2
1993	162	55	50	-5	1	20.9572	19.052	2	2	3	2	1	1	2	3	12	1	1	2	1	2	3
1993	162	55	50	-5	1	20.9572	19.052	2	2	3	2	3	3	2	3	1	1	12	1		2	2
1993	166	58	55	-3	1	21.048	19.9594	1	3	3	2	3	3	2	3	1	1	1	1		2	2
1993	166	58	55	-3	1	21.048	19.9594	1	3	3	2	3	3	2	1						2	1
1993	162	56	50	-6	1	21.3382	19.052	1	3	3	2	3	3	2	3	1	1	12	1		2	2
1993	162	56	55	-1	1	21.3382	20.9572	1	3	3	3	3	3	1	3	12	1	12	1	1	2	2
1993	168	61	60	-1	1	21.6128	21.2585	1	3	3	2	3	3	1	3	1	1	1	1		1	2
1993	168	61	60	-1	1	21.6128	21.2585	1	3	3	2	1	1	1	1						2	2
1993	164	60	55	-5	1	22.3081	20.4491	1	3	3	2	1	1	2	3	1	1	1	1		2	2
1993	164	60	58	-2	1	22.3081	21.5645	1	3	3	2	3	3	2	3	1	1	1	1		1	2
1993	161	60	55	-5	1	23.1473	21.2183	1	3	3	2	3	3	2	3	1	1	1	1		2	2
1993	161	60	50	-10	1	23.1473	19.2894	1	3	3	2	1	1	2	1						1	2
1993	165	70	68	-2	1	25.7117	24.977	2	2	2	2	3	2	1	1						2	2
1993	167	44	45	1	3	15.7768	16.1354	2	1	1	1	1	1	1	3	123	1	1	2	2	2	3
1993	167	44	45	1	3	15.7768	16.1354	2	2	3	2	1	1	2	3	1	1	1	1	1	2	2
1993	166	45	45	0	2	16.3304	16.3304	2	2	3	2	1	1	1	3	13	1	1	1	1	3	2
1993	166	45	45	0	2	16.3304	16.3304	2	2	3	2	1	1	1	1						2	2
1993	156	42	40	-2	1	17.2584	16.4366	2	1	1	1	1	1	2	3	123	1	1	2	2	2	2
1993	165	45	45	0	2	16.5289	16.5289	1	1	1	1	1	1	1	3	123	1	1	1	2	3	2
1993	159	42	42	0	2	16.6133	16.6133	1	1	1	1	1	1	1	3	12	1	1	2	1	2	2
1993	163	48	45	-3	1	18.0662	16.937	2	1	1	1	1	1	2	3	1	1	1	1	1	1	2
1993	163	48	45	-3	1	18.0662	16.937	1	2	2	3	2	2	2	3	123	1	1	2	2	3	3
1993	168	50	48	-2	1	17.7154	17.0068	2	2	2	2	1	1	2	1						3	2
1993	157	40	42	2	3	16.2278	17.0392	2	2	3	2	1	1	2	3	123	1	1	1	1	2	2
1993	153	35	40	5	3	14.9515	17.0874	2	2	2	2	1	1	2	3	123	1	1	2	1	2	2
1993	153	35	40	5	3	14.9515	17.0874	2	2	2	2	2	3	2	1						3	2
1993	165	45	47	2	3	16.5289	17.2635	1	2	3	1	1	1	2	1						2	2
1993	170	50	50	0	2	17.301	17.301	2	2	3	2	2	2	1	3	1	1	1	1	1	2	2
1993	170	49	50	1	3	16.955	17.301	2	1	1	1	1	1	1	3	1	1	1	1	1	2	3
1993	166	50	48	-2	1	18.1449	17.4191	2	2	2	2	2	2	2	3	12	12	1	2	1	3	2
1993	160	46	45	-1	1	17.9688	17.5781	2	1	1	1	1	1	2	3	1	1	12	1	1	2	2
1993	160	46	45	-1	1	17.9688	17.5781	2	1	1	1	1	1	2	3	1	12	1	1	1	2	3
1993	160	46	45	-1	1	17.9688	17.5781	2	3	3	2	1	1	1	3	123	1	1	1	2	2	2
1993	160	45	45	0	2	17.5781	17.5781	2	1	1	1	2	2	1	3	1	3	1	1	1	3	3
1993	160	45	45	0	2	17.5781	17.5781	2	2	3	1	2	2	1	3	1	1	1	1	1	3	2
1993	160	45	45	0	2	17.5781	17.5781	2	2	3	3	1	1	1	3	12	1	12	1	1	2	2
1993	160	44	45	1	3	17.1875	17.5781	2	1	1	1	1	1	2	3	123	1	1	2	2	3	2
1993	160	44	45	1	3	17.1875	17.5781	2	3	3	2	1	1	2	3	1	1	1	1	1	3	2
1993	163	48	47	-1	1	18.0662	17.6898	2	2	3	2	1	1	2	3	12	1	1	2	1	2	2
1993	168	50	50	0	2	17.7154	17.7154	2	2	3	2	1	1	1	3	123	1	12	2	1	3	2
1993	168	49	50	1	3	17.3611	17.7154	2	1	1	1	1	1	1	3	12	1	1	1	2	3	2
1993	168	49	50	1	3	17.3611	17.7154	2	3	3	3	2	2	1	1						2	2
1993	150	40	40	0	2	17.7778	17.7778	1	2	3	2	1	1	1	3	1	3	1	1	1	2	2
1993	150	40	40	0	2	17.7778	17.7778	1	2	3	2	1	1	1	3	12	1	1	2	1	3	2
1993	159	42	45	3	3	16.6133	17.7999	1	1	1	1	2	2	2	1						2	3
1993	167	50	50	0	2	17.9282	17.9282	2	2	3	2	1	1	1	3	1	1	1	1	1	2	2
1993	167	50	50	0	2	17.9282	17.9282	2	3	3	2	2	2	1	3	123	1	1	2	1	2	2
1993	158	42	45	3	3	16.8242	18.026	2	1	1	1	2	2	2	3	12	1	1	1	1	2	2
1993	158	42	45	3	3	16.8242	18.026	2	2	2	2	2	2	2	1						3	2
1993	163	48	48	0	2	18.0662	18.0662	1	2	3	2	2	2	1	3	1	1	1	1	1	1	3
1993	166	50	50	0	2	18.1449	18.1449	2	3	3	2	2	2	1	3	12	1	1	1	1	2	2
1993	157	44	45	1	3	17.8506	18.2563	2	2	2	2	2	2	2	3	1	1	1	1	1	2	2
1993	157	40	45	5	3	16.2278	18.2563	2	1	1	1	2	2	2	3	1	1	1	1	1	3	1
1993	157	44	45	1	3	17.8506	18.2563	2	2	2	2	2	2	2	1						2	3
1993	170	53	53	0	2	18.3391	18.3391	1	2	3	2	1	1	1	3	12	1	2	1	2	2	2
1993	160	47	47	0	2	18.3594	18.3594	1	1	1	1	2	2	1	3	12	3	1	1	1	2	3
1993	160	46	47	1	3	17.9688	18.3594	2	2	2	2	1	1	1	3	12	1	1	1	2	2	2
1993	160	45	47	2	3	17.5781	18.3594	1	2	3	2	2	2	2	3	23	1	1	1	2	3	2
1993	165	50	50	0	2	18.3655	18.3655	2	1	1	1	1	1	1	3	12	1	1	1	2	3	2
1993	165	50	50	0	2	18.3655	18.3655	2	2	3	2	2	2	1	3	12	1	12	1	1	2	2
1993	165	46	50	4	3	16.8962	18.3655	1	2	2	2	1	1	2	1						3	2
1993	165	46	50	4	3	16.8962	18.3655	1	2	2	2	1	1	2	1						2	2
1993	156	42	45	3	3	17.2584	18.4911	2	2	2	2	3	3	2	1						2	2
1993	160	46	48	2	3	17.9688	18.75	2	2	3	3	3	3	2	3	1	1	1	3	1	3	2
1993	178	58	60	2	3	18.3058	18.937	1	2	3	2	3	3	2	3	12	1	1	2	2	2	2
1993	178	58	60	2	3	18.3058	18.937	1	3	3	3	3	3	2	3	12	1	1	1	1	2	3
1993	170	53	55	2	3	18.3391	19.0311	1	1	1	1	3	3	2	3	13	1	1	1	1	2	2
1993	170	50	55	5	3	17.301	19.0311	2	1	1	1	3	3	2	1						2	2
1993	170	49	55	6	3	16.955	19.0311	2	3	3	3	3	3	2	1						2	2
1993	168	52	55	3	3	18.424	19.487	2	2	2	2	3	3	2	1						1	1
1993	168	52	55	3	3	18.424	19.487	2	2	2	2	3	3	2	1						2	2
1993	160	47	50	3	3	18.3594	19.5312	1	3	3	3	3	3	2	3	12	1	1	1	1	2	2
1993	160	44	50	6	3	17.1875	19.5312	2	2	2	2	3	3	2	3	2	1	1	1	1	2	2
1994	159	47	45	-2	1	18.591	17.7999	1	2	2	2	1	1	2	3	12	1	1	2	1	3	3
1994	160	48	50	2	3	18.75	19.5312	1	3	3	3	3	3	2	3	1	1	1	1		2	1
1994	160	48	47	-1	1	18.75	18.3594	1	3	3	3	1	1	1	1						2	1
1994	171	55	55	0	2	18.8092	18.8092	1	2	2	2	2	2	1	3	123	1	1	2	1	3	3
1994	171	55	55	0	2	18.8092	18.8092	1	2	2	2	3	3	1	3	1	1	1	1		2	2
1994	163	50	45	-5	1	18.8189	16.937	1	3	3	3	1	1	2	3	1234	1	1	2	1	3	3
1994	163	50	50	0	2	18.8189	18.8189	1	3	3	3	2	2	1	3	1	1	1	1		2	3
1994	158	47	45	-2	1	18.8271	18.026	1	3	3	3	1	1	2	3	1	1	12	1		2	2
1994	158	47	47	0	2	18.8271	18.8271	1	3	3	3	3	3	1	3	2	1	1		1	1	2
1994	156	46	45	-1	1	18.902	18.4911	1	2	2	2	1	1	1	3	12	1	1	1	1	3	3
1994	156	46	46	0	2	18.902	18.902	1	2	2	2	3	3	1	3	1	1	1	1		1	2
1994	167	53	50	-3	1	19.0039	17.9282	1	3	3	3	1	1	2	3	1	1	1	1		1	2
1994	167	53	53	0	2	19.0039	19.0039	1	3	3	3	1	1	1	1						2	1
1994	162	50	45	-5	1	19.052	17.1468	1	2	2	2	1	1	2	3	23	1	1		2	3	3
1994	162	50	47	-3	1	19.052	17.9089	1	2	2	2	1	1	2	3	123	1	1	2	1	3	3
1994	162	50	48	-2	1	19.052	18.2899	1	2	3	2	1	1	2	3	1	1	1	1		2	2
1994	162	50	50	0	2	19.052	19.052	1	2	3	2	3	3	1	3	12	1	12	2	1	2	3
1994	162	50	50	0	2	19.052	19.052	1	2	2	2	3	3	1	1						1	3
1994	162	50	50	0	2	19.052	19.052	1	2	2	2	2	2	1	1						2	2
1994	162	50	50	0	2	19.052	19.052	1	2	2	2	2	2	1	1						1	1
1994	157	47	45	-2	1	19.0677	18.2563	1	2	2	2	1	1	2	3	12	1	1	2	1	3	3
1994	157	47	45	-2	1	19.0677	18.2563	1	2	2	2	1	1	2	3	1	1	1	1		1	2
1994	165	52	50	-2	1	19.1001	18.3655	1	3	3	3	1	1	2	3	12	1	12	1	1	3	3
1994	165	52	50	-2	1	19.1001	18.3655	1	3	3	3	1	1	2	3	1	1	12	1		2	3
1994	160	49	50	1	3	19.1406	19.5312	1	3	3	3	2	2	2	3	1	1	1	1		1	2
1994	160	49	50	1	3	19.1406	19.5312	1	3	3	3	1	1	1	1						2	2
1994	155	46	45	-1	1	19.1467	18.7305	1	2	2	2	2	2	2	3	12	1	1	1	2	3	3
1994	155	46	45	-1	1	19.1467	18.7305	1	2	2	2	3	3	1	3	1	1	1	1		1	2
1994	166	53	50	-3	1	19.2336	18.1449	1	2	2	2	1	1	2	3	12	1	12	2	2	3	3
1994	166	53	53	0	2	19.2336	19.2336	1	2	2	2	1	1	1	3	1	1	1	1		2	2
1994	164	52	50	-2	1	19.3337	18.5901	1	3	3	3	3	3	2	3	1	12	12	1		2	2
1994	164	52	50	-2	1	19.3337	18.5901	1	3	3	3	2	2	2	1						2	2
1994	167	54	50	-4	1	19.3625	17.9282	1	3	3	3	1	1	2	3	123	1	12	2	1	3	3
1994	167	54	52	-2	1	19.3625	18.6453	1	3	3	3	2	2	2	3	1	1	1	1		2	1
1994	170	56	55	-1	1	19.3772	19.0311	1	3	3	3	2	2	1	3	1	1	1	1		2	2
1994	170	56	52	-4	1	19.3772	17.9931	1	3	3	3	1	1	2	1						1	2
1994	160	50	48	-2	1	19.5312	18.75	1	3	3	3	3	3	2	3	1	1	12	1		2	2
1994	160	50	50	0	2	19.5312	19.5312	1	3	3	3	3	3	1	1						1	2
1994	155	47	45	-2	1	19.563	18.7305	1	1	2	1	2	2	2	3	1	1	1	1		2	2
1994	155	47	45	-2	1	19.563	18.7305	1	1	2	3	3	3	2	3	1	1	1	1		2	2
1994	172	58	55	-3	1	19.6052	18.5911	1	2	2	2	2	2	2	3	12	1	1	1	1	3	3
1994	172	58	55	-3	1	19.6052	18.5911	1	2	2	2	3	3	2	3	12	1	12	1	1	3	3
1994	161	51	48	-3	1	19.6752	18.5178	1	2	2	2	1	1	2	3	123	1	12	2	1	3	3
1994	161	51	50	-1	1	19.6752	19.2894	1	2	2	2	2	2	1	1						2	1
1994	170	57	50	-7	1	19.7232	17.301	1	1	1	1	1	1	2	3	1234	1	12	2	1	3	3
1994	170	57	55	-2	1	19.7232	19.0311	1	1	1	1	3	3	2	1						2	2
1994	156	48	46	-2	1	19.7239	18.902	1	2	2	2	3	3	2	3	12	1	1	2	1	3	3
1994	156	48	46	-2	1	19.7239	18.902	1	2	2	2	3	3	2	3	12	1	1	2	1	2	3
1994	156	48	46	-2	1	19.7239	18.902	1	2	2	2	2	2	2	3	1	1	12	1		2	2
1994	156	48	46	-2	1	19.7239	18.902	1	2	2	2	3	3	2	3	1	1	1	1		1	2
1994	156	48	46	-2	1	19.7239	18.902	1	2	2	2	3	3	2	3	1	1	1	1		2	1
1994	156	48	50	2	3	19.7239	20.5457	1	2	2	2	3	3	1	1						2	2
1994	151	45	40	-5	1	19.736	17.5431	1	3	3	3	1	1	2	3	1	1	12	2		1	1
1994	151	45	40	-5	1	19.736	17.5431	1	3	3	3	1	1	2	3	1	1	1	2		3	2
1994	151	45	45	0	2	19.736	19.736	1	3	3	3	3	3	1	3	1	1	1	1		2	2
1994	151	45	45	0	2	19.736	19.736	1	3	3	3	1	1	1	1						2	2
1994	160	51	50	-1	1	19.9219	19.5312	1	3	3	3	1	1	2	3	1	3	1	1		2	1
1994	160	51	50	-1	1	19.9219	19.5312	1	3	3	3	3	3	1	3	1	1	1	1		2	2
1994	166	55	53	-2	1	19.9594	19.2336	1	1	2	1	3	3	2	1						2	2
1994	166	55	55	0	2	19.9594	19.9594	1	2	2	2	1	1	1	1						2	1
1994	155	48	45	-3	1	19.9792	18.7305	1	2	3	2	3	3	2	3	1	1	12	1		3	2
1994	155	48	45	-3	1	19.9792	18.7305	1	2	3	2	2	2	2	1						1	2
1994	158	50	48	-2	1	20.0288	19.2277	1	3	3	3	3	3	2	3	12	1	12	2	1	2	3
1994	158	50	50	0	2	20.0288	20.0288	1	3	3	3	1	1	1	3	1	1	1	1		2	2
1994	158	50	50	0	2	20.0288	20.0288	1	3	3	3	1	1	1	3	1	1	1	1		1	2
1994	158	50	48	-2	1	20.0288	19.2277	1	3	3	3	3	3	2	1						2	2
1994	171	59	55	-4	1	20.1771	18.8092	1	1	2	1	1	1	2	3	1	1	1	1		2	2
1994	171	59	60	1	3	20.1771	20.5191	1	2	2	2	1	1	1	1						1	2
1994	165	55	52	-3	1	20.202	19.1001	1	1	2	1	3	3	2	1						3	2
1994	165	55	55	0	2	20.202	20.202	1	2	2	2	3	3	1	1						2	2
1994	154	48	45	-3	1	20.2395	18.9745	1	1	2	2	2	2	2	3	12	1	12	2	1	2	3
1994	154	48	45	-3	1	20.2395	18.9745	1	1	2	1	3	3	2	1							1
1994	160	52	50	-2	1	20.3125	19.5312	1	2	2	2	3	3	2	3	1	1	1	1		2	3
1994	160	52	50	-2	1	20.3125	19.5312	1	3	3	3	3	3	2	3	1	1	1	1		1	2
1994	160	52	50	-2	1	20.3125	19.5312	1	3	3	3	1	1	2	1						2	2
1994	160	52	52	0	2	20.3125	20.3125	1	2	2	2	3	3	1	1						2	2
1994	163	54	50	-4	1	20.3244	18.8189	1	1	2	1	3	3	2	3	1	1	1	1		3	2
1994	163	54	52	-2	1	20.3244	19.5717	1	2	2	2	1	1	2	3	12	1	1	2	1	2	3
1994	176	64	60	-4	1	20.6612	19.3698	1	3	3	3	2	2	2	3	1	1	1	1		2	3
1994	176	64	60	-4	1	20.6612	19.3698	1	3	3	3	3	3	2	1						2	2
1994	163	55	50	-5	1	20.7008	18.8189	1	1	2	1	2	2	2	3	1	1	1	1		2	2
1994	163	55	55	0	2	20.7008	20.7008	1	2	2	2	1	1	1	1						2	3
1994	153	49	45	-4	1	20.9321	19.2234	1	2	2	2	3	3	2	3	1	1	1	1		2	2
1994	153	49	45	-4	1	20.9321	19.2234	1	2	2	2	3	3	2	3	1	1	1	1		2	2
1994	162	55	50	-5	1	20.9572	19.052	1	3	3	3	1	1	2	3	1	1	1	1		2	2
1994	162	55	53	-2	1	20.9572	20.1951	1	3	3	3	3	3	2	1						3	2
1994	158	53	50	-3	1	21.2306	20.0288	1	2	2	2	2	1	2	3	1	1	1	1		1	2
1994	158	53	50	-3	1	21.2306	20.0288	1	2	2	2	3	3	2	3	1	1	1	1		2	1
1994	160	55	50	-5	1	21.4844	19.5312	1	3	3	3	3	3	2	3	12	1	1	2	1	2	3
1994	160	55	50	-5	1	21.4844	19.5312	1	3	3	3	2	2	2	1						2	2
1994	167	60	60	0	2	21.5139	21.5139	1	2	2	2	1	1	1	3	1	1	1	1		1	2
1994	167	60	55	-5	1	21.5139	19.721	1	2	2	2	1	1	2	1						2	2
1994	166	60	55	-5	1	21.7738	19.9594	1	2	2	2	1	1	2	3	1	1	12	1		3	2
1994	166	60	57	-3	1	21.7738	20.6852	1	2	2	2	3	3	2	3	12	3	1	1	1	1	2
1994	166	60	58	-2	1	21.7738	21.048	1	2	2	2	3	3	2	1						2	1
1994	166	60	60	0	2	21.7738	21.7738	1	2	2	2	3	3	1	1						2	1
1994	150	49	45	-4	1	21.7778	20	1	3	3	3	1	1	2	3	1	1	1	1		2	2
1994	150	49	45	-4	1	21.7778	20	1	3	3	3	3	3	2	3	1	1	1	1		1	2
1994	163	58	52	-6	1	21.83	19.5717	1	3	3	3	3	3	2	3	12	1	12	2	1	2	3
1994	163	58	55	-3	1	21.83	20.7008	1	3	3	3	3	3	2	3	1	1		1		2	2
1994	163	58	55	-3	1	21.83	20.7008	1	3	3	3	3	3	2	1						2	2
1994	163	58	58	0	2	21.83	21.83	1	3	3	3	1	1	1	1						1	2
1994	160	56	50	-6	1	21.875	19.5312	1	3	3	3	3	3	2	3	1	12	1	1		1	2
1994	160	56	55	-1	1	21.875	21.4844	1	3	3	3	3	3	1	3	12	1	1	1	1	3	2
1994	157	54	50	-4	1	21.9076	20.2848	1	2	2	2	1	1	2	3	1	1	12	1		2	2
1994	157	54	50	-4	1	21.9076	20.2848	1	2	2	2	1	1	2	3	1	12	1	1		2	2
1994	165	60	58	-2	1	22.0386	21.3039	1	2	2	2	3	3	2	3	1	1	1	1		2	2
1994	165	60	58	-2	1	22.0386	21.3039	1	2	2	2	3	3	2	3	1	1		1		3	3
1994	165	60	60	0	2	22.0386	22.0386	1	3	3	3	1	1	1	3	1	1	1	1		1	2
1994	165	60	60	0	2	22.0386	22.0386	1	2	2	2	3	3	1	3	1	1	1	1		2	3
1994	165	60	60	0	2	22.0386	22.0386	1	3	3	3	1	1	1	1						3	2
1994	165	60	60	0	2	22.0386	22.0386	1	2	2	2	1	1	1	1						2	2
1994	162	58	55	-3	1	22.1003	20.9572	1	3	3	3	3	3	2	3	1	1	1	1		2	3
1994	162	58	55	-3	1	22.1003	20.9572	1	3	3	3	3	3	2	1						2	1
1994	159	56	50	-6	1	22.151	19.7777	1	3	3	3	2	1	2	3	1	1	12	1		3	3
1994	159	56	55	-1	1	22.151	21.7555	1	3	3	3	3	3	2	3	1	1	1	1		2	2
1994	168	63	60	-3	1	22.3214	21.2585	1	3	3	3	1	1	2	3	1	1	12	1		2	2
1994	168	63	60	-3	1	22.3214	21.2585	1	3	3	3	1	1	2	3	1	1		1		2	1
1994	155	54	50	-4	1	22.4766	20.8117	1	2	2	2	1	1	2	3	1	1	1	1		2	2
1994	155	54	50	-4	1	22.4766	20.8117	1	2	2	2	1	1	2	1						2	2
1994	170	65	60	-5	1	22.4913	20.7612	1	2	2	2	3	3	2	3	1	1	1	1		2	2
1994	170	65	62	-3	1	22.4913	21.4533	1	3	3	3	3	3	2	3	1	1	1	1		2	3
1994	170	65	58	-7	1	22.4913	20.0692	1	2	2	2	1	1	2	1						2	2
1994	170	65	62	-3	1	22.4913	21.4533	1	3	3	3	3	3	2	1						3	2
1994	163	60	58	-2	1	22.5827	21.83	1	1	2	1	3	3	2	3	1	1		1		2	2
1994	163	60	55	-5	1	22.5827	20.7008	1	1	2	1	1	1	2	1						1	1
1994	163	60	55	-5	1	22.5827	20.7008	1	1	2	1	1	1	2	1						2	2
1994	163	60	55	-5	1	22.5827	20.7008	1	1	2	1	3	3	2	1						2	2
1994	160	58	55	-3	1	22.6562	21.4844	1	3	3	3	3	3	2	3	12	12	1	1	1	2	2
1994	160	58	55	-3	1	22.6562	21.4844	1	3	3	3	1	1	2	3	1	12	1	1		1	2
1994	158	57	50	-7	1	22.8329	20.0288	1	2	2	2	1	1	2	3	1	1	1	1		2	3
1994	158	57	50	-7	1	22.8329	20.0288	1	2	2	2	3	3	2	3	1	12		1		2	1
1994	158	57	55	-2	1	22.8329	22.0317	1	2	2	2	3	3	2	3	1	1	1	1		2	2
1994	158	57	55	-2	1	22.8329	22.0317	1	2	2	2	1	1	2	1						2	2
1994	162	61	58	-3	1	23.2434	22.1003	1	2	2	2	3	3	2	3	12	1	12	2	1	2	2
1994	162	61	58	-3	1	23.2434	22.1003	1	2	2	2	3	3	2	3	1	12	1	1		3	2
1994	155	56	50	-6	1	23.3091	20.8117	1	3	3	3	3	3	2	3	12	1	123	1	1	2	2
1994	155	56	50	-6	1	23.3091	20.8117	1	3	3	3	3	3	2	1						2	2
1994	160	60	55	-5	1	23.4375	21.4844	1	2	2	2	3	3	2	3	1	1		1		2	2
1994	160	60	58	-2	1	23.4375	22.6562	1	2	2	2	3	3	2	3	12	12	1	2	1	3	3
1994	162	62	58	-4	1	23.6244	22.1003	1	3	3	3	1	1	2	3	1	1	1	1		2	2
1994	162	62	60	-2	1	23.6244	22.8624	1	3	3	3	3	3	2	3	12	1	1	2	1	2	2
1994	150	54	48	-6	1	24	21.3333	1	2	3	2	3	3	2	3	1	1	12	1		2	2
1994	150	54	50	-4	1	24	22.2222	1	2	3	2	3	3	2	1						2	2
1994	164	65	55	-10	1	24.1672	20.4491	1	3	3	3	3	3	2	3	1	1	123	1		1	2
1994	164	65	60	-5	1	24.1672	22.3081	1	3	3	3	1	1	2	3	1	1	1	1		2	2
1994	163	65	60	-5	1	24.4646	22.5827	1	2	2	2	1	1	2	3	1	1	1	1		2	2
1994	163	65	60	-5	1	24.4646	22.5827	1	2	2	2	1	1	2	3	1	12		1		2	2
1994	165	68	60	-8	1	24.977	22.0386	1	2	2	2	3	3	2	3	1	12	1	1		2	3
1994	165	68	65	-3	1	24.977	23.8751	1	2	2	2	3	3	2	3	1	12	1	1		2	2
1994	173	75	70	-5	1	25.0593	23.3887	1	2	3	2	2	2	2	3	1	12	1	1		2	2
1994	173	75	70	-5	1	25.0593	23.3887	1	2	2	2	1	1	2	3	1234	1	12	1	2	2	2
1994	165	70	65	-5	1	25.7117	23.8751	1	1	1	1	2	1	2	3	23	1	1	1	1	3	2
1994	157	65	60	-5	1	26.3702	24.3418	1	2	2	2	2	2	2	3	2	1	12	1	1	2	3
1994	157	65	60	-5	1	26.3702	24.3418	1	2	2	2	2	1	2	1						2	2
1994	170	45	45	0	2	15.5709	15.5709	1	1	1	1	1	1	1	3	14	1	1	1	1	3	2
1994	158	43	40	-3	1	17.2248	16.0231	1	2	2	2	1	1	2	3	13	1	1	1	1	2	2
1994	165	45	45	0	2	16.5289	16.5289	1	3	3	3	1	1	1	3	12	1	12	1	1	2	2
1994	173	49	50	1	3	16.3721	16.7062	1	2	2	2	1	1	2	3	1	1	2	1	1	2	2
1994	173	49	50	1	3	16.3721	16.7062	1	2	2	1	1	1	1	3	12	1	1	1	1	3	3
1994	164	49	45	-4	1	18.2183	16.7311	1	2	2	2	1	1	2	3	1234	1	1	2	2	3	2
1994	164	45	45	0	2	16.7311	16.7311	1	1	1	1	1	1	1	3	1	1	1	1	1	3	2
1994	164	45	45	0	2	16.7311	16.7311	1	2	2	2	1	1	1	3	12	1	1	1	1	2	3
1994	163	45	45	0	2	16.937	16.937	1	2	2	2	1	1	1	3	123	1	12	1	2	3	2
1994	163	44	45	1	3	16.5607	16.937	1	2	2	2	1	1	2	3	12	1	1	2	2	2	3
1994	163	44	45	1	3	16.5607	16.937	1	2	2	2	2	2	2	3	12	1	12	1	1	2	2
1994	163	44	45	1	3	16.5607	16.937	1	2	2	2	1	1	2	3	1	1	1	1	1	2	2
1994	163	48	45	-3	1	18.0662	16.937	1	2	2	3	1	1	2	1						2	2
1994	153	43	40	-3	1	18.369	17.0874	1	1	1	1	1	1	2	3	1234	3	1	2	2	3	2
1994	162	46	45	-1	1	17.5278	17.1468	1	2	2	2	2	2	1	3	12	1	1	1	1	2	2
1994	162	46	45	-1	1	17.5278	17.1468	1	3	3	3	1	1	2	3	1	1	1	1	1	2	2
1994	170	45	50	5	3	15.5709	17.301	1	3	3	3	1	1	2	1						2	2
1994	159	44	44	0	2	17.4044	17.4044	1	2	2	2	1	1	1	3	12	1	1	1	2	2	2
1994	166	48	48	0	2	17.4191	17.4191	1	2	2	2	1	1	1	3	12	1	2	1	1	2	2
1994	157	45	43	-2	1	18.2563	17.4449	1	2	2	2	1	1	2	3	1	1	1	1	1	3	2
1994	167	49	49	0	2	17.5697	17.5697	1	1	1	1	1	1	1	3	1	1	1	1	1	1	2
1994	160	47	45	-2	1	18.3594	17.5781	1	2	2	2	1	1	2	3	124	1	1	2	2	3	2
1994	160	45	45	0	2	17.5781	17.5781	1	2	2	2	1	1	1	3	123	1	1	1	1	2	2
1994	160	45	45	0	2	17.5781	17.5781	1	2	2	2	2	2	1	3	12	12	1	2	1	3	2
1994	160	44	45	1	3	17.1875	17.5781	1	2	2	2	2	2	2	3	12	1	1	1	1	2	2
1994	160	44	45	1	3	17.1875	17.5781	1	2	2	3	1	1	1	3	12	1	1	1	1	2	3
1994	168	50	50	0	2	17.7154	17.7154	1	2	2	2	1	1	1	3	1	1	2	1	1	2	2
1994	168	49	50	1	3	17.3611	17.7154	1	3	3	3	1	1	2	3	1	1	1	1	1	2	2
1994	159	46	45	-1	1	18.1955	17.7999	1	2	2	2	1	1	2	3	1	1	1	1	1	2	2
1994	159	46	45	-1	1	18.1955	17.7999	1	3	3	3	1	1	2	3	1	1	1	1	1	3	2
1994	159	44	45	1	3	17.4044	17.7999	1	3	3	3	2	2	1	3	1	1	1	1	1	3	2
1994	164	49	48	-1	1	18.2183	17.8465	1	2	2	1	1	1	2	3	123	1	2	2	2	3	2
1994	162	47	47	0	2	17.9089	17.9089	1	2	2	2	2	2	1	3	1	1	12	1	1	2	2
1994	162	47	47	0	2	17.9089	17.9089	1	3	3	3	1	1	1	3	12	1	2	1	1	2	2
1994	167	49	50	1	3	17.5697	17.9282	1	2	2	3	1	1	2	3	123	1	1	1	2	3	2
1994	175	51	55	4	3	16.6531	17.9592	1	1	1	1	2	2	2	1						3	2
1994	175	51	55	4	3	16.6531	17.9592	1	2	2	2	1	1	2	1						2	2
1994	163	48	48	0	2	18.0662	18.0662	1	2	2	2	1	1	1	3	1	1	1	1	1	2	2
1994	163	48	48	0	2	18.0662	18.0662	1	2	2	2	2	2	1	3	12	1	1	1	1	3	2
1994	163	48	48	0	2	18.0662	18.0662	1	3	3	3	2	2	1	3	1	1	1	1	1	2	2
1994	163	48	48	0	2	18.0662	18.0662	1	3	3	3	1	1	1	3	123	1	1	1	2	2	2
1994	163	45	48	3	3	16.937	18.0662	1	2	2	2	1	1	2	3	123	1	1	2	2	3	3
1994	163	48	48	0	2	18.0662	18.0662	1	2	2	2	1	1	1	1						3	2
1994	166	50	50	0	2	18.1449	18.1449	1	2	2	2	1	1	1	3	12	1	1	2	1	2	2
1994	166	50	50	0	2	18.1449	18.1449	1	2	2	3	1	1	1	3	123	1	1	1	2	3	2
1994	166	50	50	0	2	18.1449	18.1449	1	2	2	1	2	2	1	3	1	1	2	1	1	2	3
1994	166	50	50	0	2	18.1449	18.1449	1	2	2	2	2	2	1	1						2	2
1994	157	45	45	0	2	18.2563	18.2563	1	2	2	2	1	1	1	3	12	12	1	1	1	2	2
1994	162	47	48	1	3	17.9089	18.2899	1	2	2	2	1	1	1	3	1	1	1	1	1	3	2
1994	162	46	48	2	3	17.5278	18.2899	1	2	2	2	2	2	2	3	2	1	1	1	1	2	2
1994	162	48	48	0	2	18.2899	18.2899	1	2	2	2	2	2	1	1						2	2
1994	165	50	50	0	2	18.3655	18.3655	1	2	2	2	2	2	1	3	1	1	1	1	1	3	3
1994	165	50	50	0	2	18.3655	18.3655	1	2	2	2	1	1	1	3	12	1	1	2	1	2	2
1994	165	50	50	0	2	18.3655	18.3655	1	3	3	3	2	2	1	3	12	1	12	1	1	2	2
1994	165	50	50	0	2	18.3655	18.3655	1	3	3	3	1	1	1	3	123	1	1	1	2	3	2
1994	165	49	50	1	3	17.9982	18.3655	1	2	2	2	2	2	1	3	1	1	1	1	1	2	2
1994	165	49	50	1	3	17.9982	18.3655	1	2	2	2	2	2	2	3	12	1	1	1	2	3	2
1994	165	49	50	1	3	17.9982	18.3655	1	2	2	2	1	1	1	3	1	1	1	1	1	2	2
1994	165	49	50	1	3	17.9982	18.3655	1	3	3	3	1	1	2	3	12	1	12	1	1	2	2
1994	165	47	50	3	3	17.2635	18.3655	1	1	1	1	1	1	2	3	12	1	1	1	1	2	2
1994	165	47	50	3	3	17.2635	18.3655	1	2	2	2	1	1	2	1						2	2
1994	153	43	43	0	2	18.369	18.369	1	1	1	1	2	2	1	3	12	3	1	1	1	3	2
1994	168	52	52	0	2	18.424	18.424	1	3	3	3	1	1	1	3	1	1	1	1	1	2	2
1994	168	52	52	0	2	18.424	18.424	1	1	1	1	1	1	1	1						3	2
1994	168	50	52	2	3	17.7154	18.424	1	3	3	3	2	2	2	1						2	2
1994	164	49	50	1	3	18.2183	18.5901	1	2	2	2	3	3	2	3	1	1	1	1	1	3	2
1994	164	49	50	1	3	18.2183	18.5901	1	2	2	2	3	3	1	3	12	1	1	1	2	2	2
1994	160	47	48	1	3	18.3594	18.75	1	1	1	1	3	3	2	3	12	1	1	1	1	2	2
1994	162	48	50	2	3	18.2899	19.052	1	1	1	1	3	3	2	3	1	1	1	1	1	2	2
1994	162	47	50	3	3	17.9089	19.052	1	2	2	2	3	3	2	3	12	1	1	1	2	2	2
1994	162	46	50	4	3	17.5278	19.052	1	2	2	3	3	3	2	3	2	1	12	1	1	2	2
1994	165	50	55	5	3	18.3655	20.202	1	2	2	2	3	3	2	1						2	2
1995	166	51	50	-1	1	18.5078	18.1449	1	2	2	2	1	1	1	3	12	1	1	2	1	3	3
1995	166	51	52	1	3	18.5078	18.8707	1	2	2	2	3	3	1	3	12	1	1	2	2	2	3
1995	161	48	48	0	2	18.5178	18.5178	1	3	3	3	3	3	1	3	2	1	1		1	2	2
1995	161	48	50	2	3	18.5178	19.2894	1	3	3	3	2	2	1	3	2	1	1		1	2	2
1995	164	50	50	0	2	18.5901	18.5901	1	2	2	2	2	2	1	3	2	1	1		1	3	2
1995	164	50	50	0	2	18.5901	18.5901	1	2	2	2	3	3	1	3	2	1	12		1	2	3
1995	164	50	48	-2	1	18.5901	17.8465	1	3	3	3	1	1	2	1						2	2
1995	164	50	48	-2	1	18.5901	17.8465	1	3	3	3	1	1	2	1						1	1
1995	173	56	55	-1	1	18.7109	18.3768	1	3	3	3	1	1	1	3	2	1	1		1	1	1
1995	173	56	55	-1	1	18.7109	18.3768	1	3	3	3	1	1	2	1						1	2
1995	176	58	58	0	2	18.7242	18.7242	1	3	3	3	3	3	1	3	12	1	1	1	1	3	3
1995	176	58	60	2	3	18.7242	19.3698	1	3	3	3	3	3	1	3	2	1	12		1	3	2
1995	155	45	45	0	2	18.7305	18.7305	1	1	1	1	1	1	1	3	12	1	1	1	1	3	3
1995	155	45	45	0	2	18.7305	18.7305	1	1	1	3	2	2	1	3	2	1	12		2	3	2
1995	165	51	50	-1	1	18.7328	18.3655	1	3	3	3	1	1	2	3	1	1	1	1		2	3
1995	165	51	50	-1	1	18.7328	18.3655	1	3	3	3	1	1	1	1						1	2
1995	160	48	45	-3	1	18.75	17.5781	1	2	3	2	1	1	2	3	123	1	12	2	1	3	3
1995	160	48	45	-3	1	18.75	17.5781	1	2	2	2	1	1	2	3	1	1	12	1		2	2
1995	160	48	48	0	2	18.75	18.75	1	3	3	3	2	2	1	3	1	1	1	1		2	2
1995	160	48	48	0	2	18.75	18.75	1	3	3	3	3	3	1	1						2	1
1995	153	44	43	-1	1	18.7962	18.369	1	3	3	2	1	1	1	3	1	1	1	1		1	2
1995	163	50	48	-2	1	18.8189	18.0662	1	2	3	2	1	1	2	3	12	1	1	2	1	3	3
1995	163	50	50	0	2	18.8189	18.8189	1	2	2	2	2	2	1	3	1	1	1	1		2	2
1995	163	50	50	0	2	18.8189	18.8189	1	2	2	2	3	3	1	1						2	2
1995	158	47	45	-2	1	18.8271	18.026	1	3	3	3	1	1	2	3	1	1	1	1		2	2
1995	158	47	45	-2	1	18.8271	18.026	1	3	3	3	1	1	2	3	1	1	1	1		3	3
1995	161	49	48	-1	1	18.9036	18.5178	1	3	3	3	1	1	1	3	12	1	1	1	1	3	3
1995	161	49	48	-1	1	18.9036	18.5178	1	2	2	2	1	1	1	3	12	1	1	1	1	3	3
1995	161	49	50	1	3	18.9036	19.2894	1	2	2	2	3	3	1	1						2	2
1995	167	53	50	-3	1	19.0039	17.9282	1	3	3	3	1	1	2	3	123	1	1	2	2	3	3
1995	167	53	55	2	3	19.0039	19.721	1	3	3	3	3	3	2	1						2	2
1995	170	55	55	0	2	19.0311	19.0311	1	3	3	3	1	1	1	3	1	1	1	1		2	2
1995	170	55	52	-3	1	19.0311	17.9931	1	3	3	3	1	1	2	1						3	2
1995	162	50	48	-2	1	19.052	18.2899	1	3	3	3	1	1	2	3	123	1	1	2	1	3	3
1995	162	50	50	0	2	19.052	19.052	1	3	3	3	1	1	1	3	12	12	1	2	1	2	3
1995	162	50	50	0	2	19.052	19.052	1	3	3	3	3	3	1	3	2	1	1		1	2	2
1995	162	50	50	0	2	19.052	19.052	1	3	3	3	1	1	1	3	1	1	1	1		2	2
1995	162	50	50	0	2	19.052	19.052	1	3	3	3	2	2	1	3	1	1	1	1		2	3
1995	162	50	50	0	2	19.052	19.052	1	2	2	2	3	3	1	3	1	1	1	1		2	1
1995	162	50	50	0	2	19.052	19.052	1	3	3	3	3	3	1	3	1	1	1	1		2	2
1995	162	50	50	0	2	19.052	19.052	1	2	2	2	1	1	1	1						2	2
1995	162	50	50	0	2	19.052	19.052	1	1	1	1	1	1	1	1						2	2
1995	162	50	50	0	2	19.052	19.052	1	1	1	1	3	3	1	1						2	2
1995	157	47	45	-2	1	19.0677	18.2563	1	1	1	1	1	1	2	1						2	2
1995	165	52	50	-2	1	19.1001	18.3655	1	3	3	3	1	1	2	3	12	1	1	2	1	3	3
1995	165	52	50	-2	1	19.1001	18.3655	1	3	3	3	1	1	2	3	1	1	1	1		2	2
1995	165	52	50	-2	1	19.1001	18.3655	1	3	3	3	1	1	2	1						3	2
1995	165	52	52	0	2	19.1001	19.1001	1	3	3	3	2	2	1	1						1	2
1995	168	54	50	-4	1	19.1327	17.7154	1	1	2	1	1	1	2	3	12	1	12	2	2	3	3
1995	168	54	55	1	3	19.1327	19.487	1	2	1	3	1	1	1	3	1	1	1	1		2	2
1995	160	49	45	-4	1	19.1406	17.5781	1	3	3	3	1	1	2	3	1	1	1	1		2	1
1995	160	49	48	-1	1	19.1406	18.75	1	3	3	3	2	2	1	3	123	1	1	2	1	3	3
1995	160	49	48	-1	1	19.1406	18.75	1	3	3	3	2	2	1	1						1	2
1995	160	49	50	1	3	19.1406	19.5312	1	3	3	3	3	3	1	1						2	1
1995	155	46	45	-1	1	19.1467	18.7305	1	2	2	2	2	2	1	1						2	2
1995	155	46	45	-1	1	19.1467	18.7305	1	2	2	2	3	3	1	1						1	2
1995	171	56	55	-1	1	19.1512	18.8092	1	2	2	2	1	1	1	3	1	1	1	1		2	2
1995	171	56	55	-1	1	19.1512	18.8092	1	2	2	2	2	2	1	3	1	1	1	1		3	2
1995	158	48	45	-3	1	19.2277	18.026	1	2	2	2	1	1	2	3	123	1	1	2	2	3	3
1995	158	48	45	-3	1	19.2277	18.026	1	2	2	2	1	1	2	1						1	1
1995	161	50	45	-5	1	19.2894	17.3604	1	2	2	2	1	1	2	3	124	1	12	2	2	3	3
1995	161	50	48	-2	1	19.2894	18.5178	1	2	2	2	1	1	2	3	12	1	1	1	1	3	3
1995	161	50	48	-2	1	19.2894	18.5178	1	3	3	3	1	1	2	3	1	1	1	1		1	2
1995	161	50	50	0	2	19.2894	19.2894	1	2	2	2	3	3	1	3	1	1	12	1		2	1
1995	161	50	48	-2	1	19.2894	18.5178	1	2	2	2	1	1	2	1						1	2
1995	161	50	50	0	2	19.2894	19.2894	1	2	1	1	3	3	1	1						1	1
1995	161	50	50	0	2	19.2894	19.2894	1	1	3	2	3	3	1	1						2	2
1995	161	50	50	0	2	19.2894	19.2894	1	2	2	2	2	2	1	1						2	2
1995	161	50	50	0	2	19.2894	19.2894	1	2	2	2	1	1	1	1						2	2
1995	161	50	52	2	3	19.2894	20.061	1	3	3	3	1	1	2	1						2	2
1995	156	47	45	-2	1	19.313	18.4911	1	3	3	2	1	1	2	3	123	1	1	2	1	3	3
1995	164	52	50	-2	1	19.3337	18.5901	1	1	2	1	3	3	2	3	1	1	1	1		1	3
1995	164	52	50	-2	1	19.3337	18.5901	1	3	3	3	3	3	2	3	1	1	1	1		2	2
1995	164	52	52	0	2	19.3337	19.3337	1	3	3	3	1	1	1	3	12	1	1	2	1	1	3
1995	164	52	50	-2	1	19.3337	18.5901	1	1	2	1	2	2	2	1						1	2
1995	160	50	50	0	2	19.5312	19.5312	1	3	3	3	3	3	1	3	12	1	1	2	1	2	3
1995	160	50	50	0	2	19.5312	19.5312	1	2	2	2	1	1	1	3	12	1	1	2	1	3	3
1995	160	50	50	0	2	19.5312	19.5312	1	2	2	2	3	3	1	3	12	1	1	2	1	2	3
1995	160	50	50	0	2	19.5312	19.5312	1	3	3	2	3	3	1	3	12	1	1	2	2	2	3
1995	160	50	50	0	2	19.5312	19.5312	1	2	2	2	1	1	1	3	1	1	12	1		2	2
1995	160	50	50	0	2	19.5312	19.5312	1	3	3	2	1	1	1	3	1	1	1	1		1	2
1995	160	50	50	0	2	19.5312	19.5312	1	2	2	2	3	3	1	3	1	1	1	1		1	1
1995	160	50	50	0	2	19.5312	19.5312	1	3	3	3	3	3	1	3	1	1	1	1		2	2
1995	160	50	48	-2	1	19.5312	18.75	1	3	3	3	3	3	2	1						2	2
1995	160	50	50	0	2	19.5312	19.5312	1	2	2	2	3	3	1	1						1	2
1995	160	50	50	0	2	19.5312	19.5312	1	3	3	3	1	1	1	1						2	2
1995	160	50	50	0	2	19.5312	19.5312	1	2	2	2	3	3	1	1						2	2
1995	163	52	45	-7	1	19.5717	16.937	1	1	1	1	1	1	2	3	234	1	1		2	3	3
1995	163	52	50	-2	1	19.5717	18.8189	1	1	1	1	1	1	2	1						1	2
1995	164	53	52	-1	1	19.7055	19.3337	1	2	1	1	3	3	1	3	1	1	1	1		2	2
1995	164	53	50	-3	1	19.7055	18.5901	1	1	2	3	2	2	2	1						2	2
1995	167	55	55	0	2	19.721	19.721	1	2	2	2	1	1	1	3	1	1	1	1		2	2
1995	167	55	55	0	2	19.721	19.721	1	2	2	2	2	1	1	3	1	1	1	1		3	2
1995	167	55	55	0	2	19.721	19.721	1	3	3	3	3	3	1	3	1	1	1	1		2	2
1995	167	55	55	0	2	19.721	19.721	1	2	2	2	1	1	1	1						2	2
1995	167	55	55	0	2	19.721	19.721	1	2	2	2	3	3	1	1						2	3
1995	167	55	55	0	2	19.721	19.721	1	3	3	3	3	3	1	1						2	2
1995	170	57	55	-2	1	19.7232	19.0311	1	3	3	3	2	2	2	1						2	2
1995	170	57	55	-2	1	19.7232	19.0311	1	3	3	3	3	3	2	1						3	2
1995	156	48	45	-3	1	19.7239	18.4911	1	3	3	3	1	1	2	3	12	1	12	1	2	3	3
1995	156	48	45	-3	1	19.7239	18.4911	1	3	3	3	1	1	2	1						1	2
1995	159	50	45	-5	1	19.7777	17.7999	1	1	1	1	1	1	2	3	1	1	1	1		3	2
1995	159	50	48	-2	1	19.7777	18.9866	1	3	3	3	3	3	2	3	12	1	12	2	1	2	3
1995	159	50	50	0	2	19.7777	19.7777	1	1	2	1	3	3	1	1						2	2
1995	159	50	50	0	2	19.7777	19.7777	1	3	3	3	3	3	1	1						1	2
1995	165	54	50	-4	1	19.8347	18.3655	1	1	1	1	1	1	2	3	1	1	1	1		3	2
1995	165	54	50	-4	1	19.8347	18.3655	1	1	1	1	1	1	2	1						1	3
1995	168	56	55	-1	1	19.8413	19.487	1	3	3	3	2	2	1	3	1	1	1	1		2	2
1995	168	56	55	-1	1	19.8413	19.487	1	3	3	3	3	3	1	3	1	1	1	1		1	2
1995	158	50	48	-2	1	20.0288	19.2277	1	3	3	3	1	1	2	3	12	3	1	2	2	2	3
1995	158	50	48	-2	1	20.0288	19.2277	1	3	3	3	3	3	1	3	1	1	12	1		2	2
1995	158	50	48	-2	1	20.0288	19.2277	1	3	3	3	3	3	2	3	1	1	1	1		1	2
1995	158	50	48	-2	1	20.0288	19.2277	1	3	3	3	1	1	2	1						2	2
1995	168	57	55	-2	1	20.1956	19.487	1	3	3	3	3	3	2	3	12	1	1	2	2	2	3
1995	168	57	55	-2	1	20.1956	19.487	1	3	3	3	1	1	2	3	1	1	1	1		2	2
1995	168	57	55	-2	1	20.1956	19.487	1	3	3	3	1	1	2	3	1	1	1	1		2	3
1995	168	57	55	-2	1	20.1956	19.487	1	3	3	3	3	3	1	3	1	1	1	1		2	2
1995	168	57	55	-2	1	20.1956	19.487	1	3	3	3	3	3	2	3	1	1	1	1		2	1
1995	168	57	57	0	2	20.1956	20.1956	1	3	3	3	1	1	1	1						2	1
1995	165	55	50	-5	1	20.202	18.3655	1	3	3	3	1	1	2	3	12	1	1	1	1	3	3
1995	165	55	52	-3	1	20.202	19.1001	1	2	2	2	1	1	2	3	1	1	1	1		2	2
1995	165	55	55	0	2	20.202	20.202	1	3	3	3	1	1	1	3	12	1		1	1	3	2
1995	154	48	45	-3	1	20.2395	18.9745	1	2	2	2	1	1	2	3	1	1	12	1		1	2
1995	154	48	45	-3	1	20.2395	18.9745	1	2	2	2	3	3	2	3	1	1	1	1		2	2
1995	172	60	60	0	2	20.2812	20.2812	1	2	2	2	3	3	1	3	1	1		1		2	2
1995	172	60	60	0	2	20.2812	20.2812	1	2	2	2	3	3	1	1						2	2
1995	160	52	45	-7	1	20.3125	17.5781	1	1	2	1	1	1	2	3	12	1	1	2	1	3	3
1995	160	52	50	-2	1	20.3125	19.5312	1	2	2	2	3	3	2	3	12	1	1	2	1	2	3
1995	160	52	50	-2	1	20.3125	19.5312	1	2	1	1	1	1	2	3	1	1	1	1		3	1
1995	160	52	50	-2	1	20.3125	19.5312	1	1	2	1	3	3	2	3	1	1	1	1		2	2
1995	160	52	50	-2	1	20.3125	19.5312	1	3	3	3	3	3	2	1						2	3
1995	160	52	50	-2	1	20.3125	19.5312	1	3	3	3	3	3	2	1						3	2
1995	166	56	55	-1	1	20.3223	19.9594	1	2	2	2	3	3	1	1						2	2
1995	166	56	55	-1	1	20.3223	19.9594	1	2	2	2	1	1	1	1						2	2
1995	163	54	50	-4	1	20.3244	18.8189	1	2	2	2	1	1	2	3	1	1	1	1		2	2
1995	163	54	50	-4	1	20.3244	18.8189	1	2	2	2	1	1	2	3	1	1	1	1		2	2
1995	163	54	50	-4	1	20.3244	18.8189	1	1	2	1	2	2	2	3	1	1	1	1		2	2
1995	163	54	52	-2	1	20.3244	19.5717	1	2	2	2	1	1	2	3	1	1	1	1		1	2
1995	163	54	52	-2	1	20.3244	19.5717	1	2	2	2	3	3	2	3	1	1	1	1		2	1
1995	163	54	52	-2	1	20.3244	19.5717	1	2	2	2	3	3	2	3	1	1	1	1		2	2
1995	163	54	52	-2	1	20.3244	19.5717	1	2	2	2	2	1	2	1						3	2
1995	163	54	52	-2	1	20.3244	19.5717	1	2	2	2	3	3	2	1						2	2
1995	163	54	52	-2	1	20.3244	19.5717	1	2	2	2	1	1	2	1						2	2
1995	163	54	55	1	3	20.3244	20.7008	1	2	2	2	3	3	1	1						2	2
1995	163	54	55	1	3	20.3244	20.7008	1	2	2	2	3	3	1	1						2	1
1995	170	59	55	-4	1	20.4152	19.0311	1	1	2	1	1	1	2	3	12	1	1	2	1	2	3
1995	170	59	55	-4	1	20.4152	19.0311	1	1	2	1	3	3	2	3	1	1	1	1		3	1
1995	164	55	50	-5	1	20.4491	18.5901	1	3	3	3	2	2	2	3	1	1	1	1		2	2
1995	164	55	52	-3	1	20.4491	19.3337	1	3	3	3	2	2	2	3	1	1	12	1		2	1
1995	164	55	52	-3	1	20.4491	19.3337	1	3	3	3	3	3	2	3	1	1	1	1		2	2
1995	164	55	55	0	2	20.4491	20.4491	1	3	3	3	1	1	1	3	1	1	1	1		2	3
1995	164	55	55	0	2	20.4491	20.4491	1	3	3	3	1	1	1	3	1	1	1	1		2	2
1995	164	55	55	0	2	20.4491	20.4491	1	3	3	3	3	3	1	1						2	2
1995	171	60	55	-5	1	20.5191	18.8092	1	1	2	1	3	3	2	3	1	1	1	1		2	2
1995	171	60	60	0	2	20.5191	20.5191	1	2	2	2	3	3	1	3	12	1	1	1	1	2	2
1995	171	60	60	0	2	20.5191	20.5191	1	2	2	2	1	1	1	3	2	1			2	1	2
1995	171	60	60	0	2	20.5191	20.5191	1	2	2	2	3	3	1	3	1	1	1	1		2	2
1995	165	56	55	-1	1	20.5693	20.202	1	2	2	2	1	1	1	3	12	1	1	1	1	2	2
1995	165	56	55	-1	1	20.5693	20.202	1	2	2	2	3	3	1	3	1	1	1	1		2	2
1995	162	54	50	-4	1	20.5761	19.052	1	1	2	1	3	3	2	3	12	1	1	2	2	2	3
1995	162	54	50	-4	1	20.5761	19.052	1	1	1	1	3	3	2	3	12	1	1	2	2	2	3
1995	162	54	50	-4	1	20.5761	19.052	1	1	2	1	1	1	2	3	1	1	1	1		3	2
1995	162	54	52	-2	1	20.5761	19.8141	1	2	2	2	3	3	2	3	12	1	1	2	1	3	2
1995	162	54	52	-2	1	20.5761	19.8141	1	2	2	2	3	3	2	3	1	1	1	1		1	2
1995	162	54	50	-4	1	20.5761	19.052	1	1	1	1	2	2	2	1						2	1
1995	166	57	55	-2	1	20.6852	19.9594	1	2	2	2	3	3	2	3	12	1		2	1	2	3
1995	166	57	55	-2	1	20.6852	19.9594	1	2	2	2	3	3	2	3	1	1		1		2	2
1995	163	55	50	-5	1	20.7008	18.8189	1	3	3	3	3	3	2	3	1	1	1	1		2	2
1995	163	55	52	-3	1	20.7008	19.5717	1	3	3	3	3	3	2	3	12	1	1	2	1	3	3
1995	160	53	50	-3	1	20.7031	19.5312	1	2	2	2	2	2	2	3	1	1	1	1		3	2
1995	160	53	50	-3	1	20.7031	19.5312	1	2	2	2	3	3	2	3	1	1	1	1		2	1
1995	160	53	50	-3	1	20.7031	19.5312	1	2	2	2	3	3	2	3	1	1	1	1		2	2
1995	160	53	50	-3	1	20.7031	19.5312	1	2	2	2	3	3	2	3	1	1	1	1		2	1
1995	167	58	55	-3	1	20.7967	19.721	1	3	3	2	3	3	2	3	12	1	1	2	1	2	3
1995	167	58	55	-3	1	20.7967	19.721	1	3	3	2	1	1	2	3	1	1	1	1		2	2
1995	155	50	45	-5	1	20.8117	18.7305	1	2	2	2	3	3	2	3	123	1	1	2	1	3	3
1995	155	50	45	-5	1	20.8117	18.7305	1	3	3	3	1	1	2	3	1	12	1	1		2	2
1995	155	50	45	-5	1	20.8117	18.7305	1	1	1	1	2	2	2	3	1	1	1	1		3	2
1995	155	50	45	-5	1	20.8117	18.7305	1	1	1	1	2	2	2	3	1	1	12	1		2	3
1995	155	50	48	-2	1	20.8117	19.9792	1	2	2	2	1	1	2	3	1	1	1	1		2	2
1995	155	50	48	-2	1	20.8117	19.9792	1	3	3	3	3	3	2	3	1	1	1	1		3	2
1995	158	52	50	-2	1	20.83	20.0288	1	3	3	3	1	1	2	3	1	1	1	1		2	2
1995	158	52	48	-4	1	20.83	19.2277	1	2	2	2	1	1	2	1						3	1
1995	158	52	50	-2	1	20.83	20.0288	1	2	2	2	1	1	2	1						1	2
1995	158	52	50	-2	1	20.83	20.0288	1	3	3	3	3	3	2	1						2	2
1995	165	57	58	1	3	20.9366	21.3039	1	2	2	2	1	1	1	3	1	1	1	1		2	2
1995	165	57	55	-2	1	20.9366	20.202	1	2	2	2	3	3	2	1						2	3
1995	162	55	50	-5	1	20.9572	19.052	1	2	3	2	2	2	2	3	1	1	1	1		2	1
1995	162	55	50	-5	1	20.9572	19.052	1	3	3	2	3	3	2	3	1	1	1	1		2	2
1995	162	55	55	0	2	20.9572	20.9572	1	3	3	2	3	3	1	3	12	12		1	1	1	1
1995	162	55	55	0	2	20.9572	20.9572	1	3	3	3	1	1	1	3	1	1	1	1		2	2
1995	162	55	55	0	2	20.9572	20.9572	1	3	3	2	3	3	1	3	1	1	1	1		1	3
1995	162	55	55	0	2	20.9572	20.9572	1	3	3	2	1	1	1	1						2	1
1995	169	60	58	-2	1	21.0077	20.3074	1	3	3	3	3	3	2	3	1	1	1	1		2	2
1995	169	60	60	0	2	21.0077	21.0077	1	3	3	3	3	3	1	1						2	2
1995	154	50	45	-5	1	21.0828	18.9745	1	2	2	2	1	1	2	3	12	1	1	2	1	2	3
1995	154	50	45	-5	1	21.0828	18.9745	1	2	2	2	3	3	2	3	1	1	1	1		3	2
1995	157	52	50	-2	1	21.0962	20.2848	1	2	2	2	3	3	2	3	1	1	1	1		2	2
1995	157	52	48	-4	1	21.0962	19.4734	1	2	1	1	1	1	2	1						2	2
1995	164	57	55	-2	1	21.1927	20.4491	1	3	3	3	3	3	2	3	1	1	1	1		3	2
1995	164	57	55	-2	1	21.1927	20.4491	1	3	3	3	3	3	2	1						1	2
1995	168	60	55	-5	1	21.2585	19.487	1	2	1	1	3	3	2	3	12	1	1	2	1	1	3
1995	168	60	55	-5	1	21.2585	19.487	1	3	3	3	2	2	2	3	1	1	1	1		1	1
1995	168	60	58	-2	1	21.2585	20.5499	1	2	2	2	3	3	2	3	12	1	1	1	1	2	2
1995	168	60	58	-2	1	21.2585	20.5499	1	3	3	3	1	1	2	3	1	1	1	1		3	2
1995	168	60	58	-2	1	21.2585	20.5499	1	2	2	2	3	3	2	3	1	1	1	1		2	1
1995	168	60	58	-2	1	21.2585	20.5499	1	3	3	3	3	3	2	3	1	1	1	1		1	2
1995	168	60	60	0	2	21.2585	21.2585	1	2	2	2	1	1	1	3	1	1	1	1		2	2
1995	168	60	60	0	2	21.2585	21.2585	1	3	3	3	3	3	1	3	1	1	1	1		2	2
1995	168	60	58	-2	1	21.2585	20.5499	1	3	3	3	3	3	2	1						2	2
1995	168	60	60	0	2	21.2585	21.2585	1	3	3	3	3	3	1	1						2	1
1995	165	58	53	-5	1	21.3039	19.4674	1	2	2	2	2	2	2	3	1	1	1	1		2	2
1995	165	58	53	-5	1	21.3039	19.4674	1	2	2	2	3	3	2	1						1	2
1995	162	56	55	-1	1	21.3382	20.9572	1	2	2	2	3	3	1	3	1	1	1	1		2	2
1995	162	56	55	-1	1	21.3382	20.9572	1	2	2	2	3	3	1	1						2	2
1995	169	61	60	-1	1	21.3578	21.0077	1	2	2	2	3	3	1	3	1	1	1	1		2	2
1995	169	61	60	-1	1	21.3578	21.0077	1	2	2	2	3	3	1	3	1	1	1	1		3	2
1995	163	57	55	-2	1	21.4536	20.7008	1	2	2	2	3	3	2	3	1	1	1	1		2	2
1995	163	57	55	-2	1	21.4536	20.7008	1	2	2	2	3	3	2	3	1	1	1	1		1	2
1995	160	55	50	-5	1	21.4844	19.5312	1	3	3	3	1	1	2	3	1	1	12	1		2	2
1995	160	55	50	-5	1	21.4844	19.5312	1	2	2	2	2	2	2	3	1	1	1	1		2	1
1995	160	55	50	-5	1	21.4844	19.5312	1	2	2	2	3	3	2	3	1	1	1	1		2	2
1995	160	55	50	-5	1	21.4844	19.5312	1	3	3	3	3	3	2	3	1	1	12	1		2	2
1995	160	55	52	-3	1	21.4844	20.3125	1	2	2	2	1	1	2	3	1	1		1		2	2
1995	160	55	55	0	2	21.4844	21.4844	1	3	3	3	3	3	1	3	1	1	1	1		2	2
1995	160	55	50	-5	1	21.4844	19.5312	1	3	3	3	2	2	2	1						2	2
1995	160	55	50	-5	1	21.4844	19.5312	1	2	2	2	1	1	2	1						2	2
1995	160	55	55	0	2	21.4844	21.4844	1	3	3	3	1	1	1	13						2	2
1995	160	55	55	0	2	21.4844	21.4844	1	3	3	3	3	3	1	1						2	2
1995	167	60	58	-2	1	21.5139	20.7967	1	2	2	2	3	3	2	3	1	1	1	1		1	2
1995	167	60	60	0	2	21.5139	21.5139	1	2	2	2	1	1	1	1						2	2
1995	164	58	55	-3	1	21.5645	20.4491	1	2	2	2	3	3	2	3	1	1	1	1		2	2
1995	164	58	55	-3	1	21.5645	20.4491	1	2	2	2	3	3	2	3	1	1	1	1		2	3
1995	165	59	55	-4	1	21.6713	20.202	1	3	3	3	1	1	2	3	12	1	1	3	1	2	1
1995	165	59	55	-4	1	21.6713	20.202	1	3	3	3	2	1	2	3	1	12	1	1		2	2
1995	165	59	55	-4	1	21.6713	20.202	1	3	3	3	3	3	2	3	1	1	1	1		2	2
1995	165	59	60	1	3	21.6713	22.0386	1	3	3	3	3	3	1	3	1	1	1	1		2	2
1995	165	59	55	-4	1	21.6713	20.202	1	3	3	3	3	3	2	1						2	2
1995	165	59	58	-1	1	21.6713	21.3039	1	3	3	3	3	3	1	1						1	2
1995	162	57	55	-2	1	21.7193	20.9572	1	2	2	2	2	3	2	3	1	1	1	1		2	2
1995	162	57	55	-2	1	21.7193	20.9572	1	2	3	2	1	1	2	1						2	2
1995	159	55	50	-5	1	21.7555	19.7777	1	2	2	2	1	1	2	3	1	1	12	1		1	2
1995	159	55	50	-5	1	21.7555	19.7777	1	2	2	2	3	3	2	3	1	1	1	1		2	1
1995	159	55	50	-5	1	21.7555	19.7777	1	3	3	2	1	1	2	1		1				2	2
1995	167	61	60	-1	1	21.8724	21.5139	1	3	3	3	3	3	1	3	12	1	1	1	1	2	2
1995	167	61	60	-1	1	21.8724	21.5139	1	3	3	3	3	3	1	1						3	2
1995	168	62	60	-2	1	21.9671	21.2585	1	2	2	2	1	1	2	3	12	1	1	1	2	2	1
1995	168	62	60	-2	1	21.9671	21.2585	1	2	2	2	2	3	2	3	1	1	1	1		2	3
1995	158	55	50	-5	1	22.0317	20.0288	1	2	2	2	3	3	2	3	1	1	1	1		2	2
1995	158	55	50	-5	1	22.0317	20.0288	1	2	2	2	3	3	2	3	1	1	1	1		3	2
1995	165	60	55	-5	1	22.0386	20.202	1	3	3	3	1	1	2	3	12	1	1	1	1	2	3
1995	165	60	55	-5	1	22.0386	20.202	1	2	2	2	1	1	2	3	1	12	1	1		2	1
1995	165	60	55	-5	1	22.0386	20.202	1	2	2	2	3	3	2	3	1	1	1	1		3	2
1995	165	60	55	-5	1	22.0386	20.202	1	3	3	3	3	3	2	3	1	1	1	1		2	2
1995	165	60	58	-2	1	22.0386	21.3039	1	2	2	2	1	1	2	3	12	1	12	1	1	2	2
1995	165	60	58	-2	1	22.0386	21.3039	1	2	2	2	1	1	2	3	1	1	1	1		2	2
1995	165	60	58	-2	1	22.0386	21.3039	1	3	3	3	3	3	2	3	1	1	1	1		2	2
1995	165	60	58	-2	1	22.0386	21.3039	1	3	3	3	3	3	2	3	1	1	12	1		2	2
1995	156	54	50	-4	1	22.1893	20.5457	1	3	3	2	1	1	2	3	1	1	1	1		2	3
1995	156	54	50	-4	1	22.1893	20.5457	1	3	3	2	3	3	2	3	1	1	1	1		2	2
1995	163	59	52	-7	1	22.2063	19.5717	1	3	3	3	2	1	2	3	1	1	1	1		2	2
1995	163	59	55	-4	1	22.2063	20.7008	1	3	3	3	2	3	2	1						2	2
1995	160	57	50	-7	1	22.2656	19.5312	1	2	2	2	1	1	2	3	12	1	1	2	1	2	3
1995	160	57	55	-2	1	22.2656	21.4844	1	2	2	2	3	3	2	1						3	2
1995	161	58	52	-6	1	22.3757	20.061	1	3	3	3	3	3	2	3	1	12		1		1	2
1995	161	58	55	-3	1	22.3757	21.2183	1	2	2	2	1	1	2	3	1	1	1	1		3	2
1995	161	58	55	-3	1	22.3757	21.2183	1	2	2	2	3	3	2	3	1	1		1		2	2
1995	161	58	55	-3	1	22.3757	21.2183	1	3	3	3	3	3	2	3	1	1	12	1		2	1
1995	161	58	52	-6	1	22.3757	20.061	1	3	3	3	1	1	2	1						2	1
1995	161	58	55	-3	1	22.3757	21.2183	1	3	3	3	1	1	2	1						2	2
1995	158	56	52	-4	1	22.4323	20.83	1	2	2	2	3	3	2	3	1	1	12	1		2	2
1995	158	56	50	-6	1	22.4323	20.0288	1	2	2	2	1	1	2	1						2	2
1995	158	56	50	-6	1	22.4323	20.0288	1	2	2	2	3	3	2	1						1	2
1995	158	56	55	-1	1	22.4323	22.0317	1	2	2	2	1	1	1	13						2	2
1995	163	60	50	-10	1	22.5827	18.8189	1	2	2	2	2	2	2	3	1	1	1	1		2	2
1995	163	60	55	-5	1	22.5827	20.7008	1	2	2	2	1	1	2	3	1	1	12	1		2	2
1995	163	60	55	-5	1	22.5827	20.7008	1	3	3	3	3	3	2	3	1	1	1	1		2	3
1995	163	60	58	-2	1	22.5827	21.83	1	3	3	3	3	3	2	3	1	12	1	1		3	2
1995	160	58	55	-3	1	22.6562	21.4844	1	3	3	3	3	3	2	3	1	1	1	1		2	2
1995	160	58	55	-3	1	22.6562	21.4844	1	3	3	3	1	1	2	1						2	2
1995	165	62	60	-2	1	22.7732	22.0386	1	1	2	1	1	1	2	3	1	1	12	1		1	1
1995	165	62	60	-2	1	22.7732	22.0386	1	1	2	1	3	3	2	3	1	1	1	1		2	2
1995	162	60	55	-5	1	22.8624	20.9572	1	3	3	3	3	3	2	3	12	1	1	1	1	2	1
1995	162	60	58	-2	1	22.8624	22.1003	1	3	3	3	3	3	2	3	1	12		1		2	2
1995	163	62	60	-2	1	23.3355	22.5827	1	3	3	3	3	3	2	3	1	1	1	1		2	2
1995	163	62	60	-2	1	23.3355	22.5827	1	3	3	3	1	1	2	3						2	2
1995	160	60	55	-5	1	23.4375	21.4844	1	3	3	3	1	1	2	3	12	12	12	1	1	1	2
1995	160	60	55	-5	1	23.4375	21.4844	1	2	2	2	1	1	2	3	1	1	12	1		2	2
1995	160	60	57	-3	1	23.4375	22.2656	1	2	2	2	1	1	2	3	12	1	1	2	1	2	2
1995	160	60	55	-5	1	23.4375	21.4844	1	2	2	2	3	3	2	1						2	1
1995	160	60	55	-5	1	23.4375	21.4844	1	3	3	3	3	3	2	1						2	2
1995	160	60	57	-3	1	23.4375	22.2656	1	2	2	2	3	3	2	1						2	2
1995	162	62	55	-7	1	23.6244	20.9572	1	3	3	2	3	3	2	3	1	1	1	1		1	2
1995	162	62	58	-4	1	23.6244	22.1003	1	3	3	2	1	1	2	3	1	1	12	1		1	2
1995	168	68	60	-8	1	24.093	21.2585	1	1	2	1	3	3	2	3	1	1	1	1		1	2
1995	168	68	62	-6	1	24.093	21.9671	1	1	2	1	1	1	2	3	12	12	1	1	1	2	2
1995	167	68	65	-3	1	24.3824	23.3067	1	2	2	2	1	2	2	3	1	12	1	1		2	2
1995	167	68	65	-3	1	24.3824	23.3067	1	2	2	2	3	3	2	3	1	1		1		2	2
1995	155	60	55	-5	1	24.974	22.8928	1	2	2	2	1	2	2	3	12	12	1	2	1	2	2
1995	155	60	55	-5	1	24.974	22.8928	1	2	2	2	3	3	2	3	1	12	1	1		2	2
1995	155	60	58	-2	1	24.974	24.1415	1	2	2	2	1	2	2	3	12	12	1	2	1	2	1
1995	155	60	58	-2	1	24.974	24.1415	1	2	2	2	1	2	2	3	1	12	123	1		3	2
1995	170	75	65	-10	1	25.9516	22.4913	1	1	1	1	2	1	2	3	1234	1	1	2	2	3	2
1995	170	75	65	-10	1	25.9516	22.4913	1	2	2	2	2	2	2	3	124	1	1	2	2	1	3
1995	166	70	65	-5	1	25.4028	23.5883	1	2	2	2	1	1	2	3	12	1	13	1	1	1	1
1995	166	70	65	-5	1	25.4028	23.5883	1	2	3	2	2	2	2	3	2	12	1	2	1	2	3
1995	163	70	65	-5	1	26.3465	24.4646	1	3	3	2	1	1	2	3	12	12	12	1	1	1	3
1995	163	70	65	-5	1	26.3465	24.4646	1	2	2	2	2	1	2	1						2	2
1995	163	75	65	-10	1	28.2284	24.4646	1	1	1	1	2	2	2	3	2	1	1	1	1	2	2
1995	160	70	65	-5	1	27.3438	25.3906	1	2	2	2	2	2	2	1						1	2
1995	160	70	65	-5	1	27.3438	25.3906	1	1	2	2	1	1	2	3	12	12	123	1	1	2	1
1995	158	75	65	-10	1	30.0433	26.0375	1	2	2	2	1	1	2	3	23	1	23		1	3	2
1995	163	75	70	-5	1	28.2284	26.3465	1	2	2	2	1	1	2	1						2	1
1995	158	75	70	-5	1	30.0433	28.0404	1	2	2	2	1	2	2	3	12	1	23	1	1	2	2
1995	160	85	75	-10	1	33.2031	29.2969	1	2	2	2	1	1	2	3	23	1	3		1	1	2
1995	160	85	75	-10	1	33.2031	29.2969	1	2	2	2	1	1	2	1						3	2
1995	160	80	75	-5	1	31.25	29.2969	1	2	2	2	1	1	2	3	12	12	1	1	2	2	3
1995	160	80	75	-5	1	31.25	29.2969	1	3	3	2	1	1	2	1						1	2
1995	163	87	80	-7	1	32.7449	30.1103	1	1	1	1	1	1	2	3	12	2	3	1	1	2	2
1995	169	45	45	0	2	15.7558	15.7558	1	2	2	2	1	1	1	3	124	1	1	2	1	3	3
1995	169	45	45	0	2	15.7558	15.7558	1	3	3	3	2	2	1	3	12	1	1	1	1	2	3
1995	157	43	40	-3	1	17.4449	16.2278	1	2	2	2	1	1	2	3	12	1	1	2	1	2	2
1995	157	43	40	-3	1	17.4449	16.2278	1	3	3	3	1	1	2	3	1234	3	1	1	2	3	2
1995	165	45	45	0	2	16.5289	16.5289	1	2	2	3	1	1	1	3	13	1	2	1	1	1	1
1995	165	45	45	0	2	16.5289	16.5289	1	3	3	3	1	1	1	3	13	1	1	1	1	2	2
1995	165	41	45	4	3	15.0597	16.5289	1	3	3	3	1	1	2	3	2	1	12	1	2	2	2
1995	165	41	45	4	3	15.0597	16.5289	1	1	1	2	1	1	2	1						2	3
1995	170	48	48	0	2	16.609	16.609	1	2	2	2	2	2	1	1						2	2
1995	159	45	42	-3	1	17.7999	16.6133	1	2	2	2	1	1	2	3	1234	1	1	2	2	3	2
1995	172	47	50	3	3	15.887	16.901	1	2	2	2	2	2	2	3	1	1	1	1	1	3	2
1995	172	47	50	3	3	15.887	16.901	1	2	2	2	1	1	2	1						2	3
1995	163	47	45	-2	1	17.6898	16.937	1	1	1	1	2	2	2	3	123	1	1	2	2	3	2
1995	171	53	50	-3	1	18.1252	17.0993	1	3	3	3	1	1	2	3	12	1	12	2	1	2	2
1995	171	51	50	-1	1	17.4413	17.0993	1	2	2	2	1	1	2	3	12	1	1	1	1	2	2
1995	171	51	50	-1	1	17.4413	17.0993	1	2	2	3	1	1	1	3	13	12	1	2	1	3	3
1995	171	51	50	-1	1	17.4413	17.0993	1	3	3	3	1	1	1	3	12	1	1	2	1	2	2
1995	162	47	45	-2	1	17.9089	17.1468	1	2	2	2	1	1	2	3	1	1	2	1	1	3	2
1995	162	45	45	0	2	17.1468	17.1468	1	2	2	2	2	2	1	3	1	1	1	1	1	2	2
1995	162	45	45	0	2	17.1468	17.1468	1	2	2	2	1	1	1	1						3	2
1995	162	44	45	1	3	16.7657	17.1468	1	3	3	3	2	2	2	1						2	2
1995	170	52	50	-2	1	17.9931	17.301	1	1	1	1	2	2	2	3	12	1	1	2	1	3	3
1995	170	52	50	-2	1	17.9931	17.301	1	2	2	2	1	1	2	3	123	1	1	2	2	3	2
1995	170	48	50	2	3	16.609	17.301	1	2	2	2	1	1	2	3	1	1	1	1	1	3	3
1995	170	48	50	2	3	16.609	17.301	1	2	2	2	2	2	2	1						3	2
1995	164	47	47	0	2	17.4747	17.4747	1	1	1	2	1	1	1	3	1	1	1	1	1	2	1
1995	155	44	42	-2	1	18.3143	17.4818	1	2	2	2	1	1	2	3	12	1	2	1	1	2	2
1995	155	39	42	3	3	16.2331	17.4818	1	2	2	3	2	2	2	3	12	1	1	1	2	2	3
1995	160	47	45	-2	1	18.3594	17.5781	1	2	2	2	1	1	2	3	12	1	1	1	1	2	2
1995	160	47	45	-2	1	18.3594	17.5781	1	2	2	1	2	2	2	3	1	1	12	1	1	3	2
1995	160	47	45	-2	1	18.3594	17.5781	1	3	3	3	2	2	2	3	123	1	1	2	2	2	2
1995	160	46	45	-1	1	17.9688	17.5781	1	1	1	2	2	2	1	3	1	1	1	1	1	3	2
1995	160	46	45	-1	1	17.9688	17.5781	1	2	2	2	1	1	2	3	1	1	1	1	1	3	2
1995	160	44	45	1	3	17.1875	17.5781	1	2	2	2	2	2	2	3	1	1	1	1	1	3	2
1995	160	40	45	5	3	15.625	17.5781	1	3	3	3	1	1	2	1						1	1
1995	160	40	45	5	3	15.625	17.5781	1	3	3	3	1	1	2	1						2	2
1995	168	51	50	-1	1	18.0697	17.7154	1	2	2	2	1	1	2	3	1	1	1	1	1	2	3
1995	168	51	50	-1	1	18.0697	17.7154	1	3	3	3	1	1	1	3	1	1	1	1	1	2	2
1995	168	50	50	0	2	17.7154	17.7154	1	2	2	3	2	2	1	3	12	1	1	1	1	2	2
1995	168	50	50	0	2	17.7154	17.7154	1	2	2	2	1	1	1	3	1	1	1	1	1	3	2
1995	168	50	50	0	2	17.7154	17.7154	1	3	3	3	2	2	1	3	12	1	1	2	1	2	2
1995	159	45	45	0	2	17.7999	17.7999	1	2	2	2	2	2	1	3	1	1	1	1	1	2	2
1995	159	45	45	0	2	17.7999	17.7999	1	3	3	3	1	1	1	1						2	2
1995	164	49	48	-1	1	18.2183	17.8465	1	1	1	3	2	2	2	3	1	1	1	1	1	2	2
1995	155	44	43	-1	1	18.3143	17.898	1	2	2	2	2	2	2	3	12	1	12	1	1	3	2
1995	167	50	50	0	2	17.9282	17.9282	1	1	1	2	2	2	1	3	13	1	1	1	1	2	2
1995	167	50	50	0	2	17.9282	17.9282	1	1	1	3	1	1	1	3	1	1	1	1	1	2	2
1995	167	50	50	0	2	17.9282	17.9282	1	2	2	2	2	2	1	3	12	1	1	1	2	3	2
1995	167	50	50	0	2	17.9282	17.9282	1	2	2	2	1	1	1	3	1	1	1	1	1	2	2
1995	175	56	55	-1	1	18.2857	17.9592	1	2	2	2	2	2	2	3	1	1	1	1	1	2	2
1995	175	56	55	-1	1	18.2857	17.9592	1	2	2	2	1	1	2	3	124	1	1	2	1	2	2
1995	170	52	52	0	2	17.9931	17.9931	1	2	2	2	2	2	1	3	12	1	1	1	1	2	2
1995	170	48	52	4	3	16.609	17.9931	1	2	2	2	1	1	2	3	12	1	1	2	1	3	2
1995	158	45	45	0	2	18.026	18.026	1	2	2	2	1	1	1	3	12	1	1	1	1	2	2
1995	158	45	45	0	2	18.026	18.026	1	3	3	3	2	2	1	1						3	2
1995	166	47	50	3	3	17.0562	18.1449	1	2	2	2	1	1	2	1						2	2
1995	174	50	55	5	3	16.5147	18.1662	1	2	2	2	1	1	2	3	12	1	1	1	1	2	2
1995	174	50	55	5	3	16.5147	18.1662	1	2	2	2	1	1	2	1						2	2
1995	157	45	45	0	2	18.2563	18.2563	1	2	2	2	2	2	1	3	12	1	1	1	2	2	2
1995	157	45	45	0	2	18.2563	18.2563	1	3	3	3	1	1	1	3	1	1	1	1	1	3	3
1995	157	40	45	5	3	16.2278	18.2563	1	2	2	2	2	3	2	1						2	2
1995	162	44	48	4	3	16.7657	18.2899	1	2	2	2	1	1	2	1						1	2
1995	155	44	44	0	2	18.3143	18.3143	1	2	2	2	1	1	1	3	12	1	1	2	1	3	2
1995	165	50	50	0	2	18.3655	18.3655	1	1	1	2	2	2	1	3	12	1	1	2	2	2	2
1995	165	50	50	0	2	18.3655	18.3655	1	2	2	2	2	2	1	3	1	1	1	1	1	2	2
1995	165	50	50	0	2	18.3655	18.3655	1	2	2	2	1	1	1	3	12	1	1	1	1	1	1
1995	165	50	50	0	2	18.3655	18.3655	1	2	2	2	1	1	1	3	123	1	1	2	1	2	2
1995	165	50	50	0	2	18.3655	18.3655	1	2	2	2	2	2	1	3	1	1	2	1	1	2	2
1995	165	45	50	5	3	16.5289	18.3655	1	1	2	2	3	3	2	1						2	3
1995	165	45	50	5	3	16.5289	18.3655	1	2	2	3	2	2	2	1						2	2
1995	168	50	52	2	3	17.7154	18.424	1	3	3	3	1	1	2	3	12	1	1	1	1	2	2
1995	168	50	52	2	3	17.7154	18.424	1	2	2	2	2	2	2	1						2	2
1995	164	49	50	1	3	18.2183	18.5901	1	1	1	3	3	3	1	3	12	1	1	1	1	2	3
1995	164	49	50	1	3	18.2183	18.5901	1	2	2	2	3	3	2	3	12	1	1	1	1	2	2
1995	164	49	50	1	3	18.2183	18.5901	1	2	2	2	3	3	1	3	1	1	2	1	1	2	2
1995	164	49	50	1	3	18.2183	18.5901	1	2	2	3	3	3	2	3	12	1	12	1	1	2	2
1995	164	47	50	3	3	17.4747	18.5901	1	2	2	2	2	2	2	1						2	2
1995	155	42	45	3	3	17.4818	18.7305	1	2	2	2	3	3	2	3	1	1	1	1	1	2	2
1995	155	40	45	5	3	16.6493	18.7305	1	2	2	2	3	3	2	3	123	1	13	2	2	1	1
1995	155	39	45	6	3	16.2331	18.7305	1	2	2	2	3	3	2	3	1	1	2	1	1	2	2
1995	155	44	45	1	3	18.3143	18.7305	1	1	1	2	3	3	2	1						2	2
1995	155	42	45	3	3	17.4818	18.7305	1	3	3	3	3	3	2	1						2	2
1995	160	47	48	1	3	18.3594	18.75	1	2	2	3	3	3	2	3	12	1	1	1	1	2	2
1995	160	47	48	1	3	18.3594	18.75	1	3	3	3	3	3	2	3	12	1	1	1	2	2	3
1995	160	45	48	3	3	17.5781	18.75	1	1	1	2	3	3	2	3	12	1	1	2	1	2	2
1995	168	50	53	3	3	17.7154	18.7783	1	3	3	3	3	3	2	1						2	2
1995	171	51	55	4	3	17.4413	18.8092	1	2	2	2	3	3	2	3	12	1	1	1	1	2	2
1995	163	48	50	2	3	18.0662	18.8189	1	2	2	2	3	3	2	3	12	1	2	1	1	2	2
1995	163	48	50	2	3	18.0662	18.8189	1	3	3	3	3	3	2	3	1	1	1	1	1	2	2
1995	163	47	50	3	3	17.6898	18.8189	1	3	3	3	3	3	2	1						3	2
1995	170	53	55	2	3	18.3391	19.0311	1	2	2	2	3	3	2	3	123	1	12	3	1	2	2
1995	170	52	55	3	3	17.9931	19.0311	1	2	2	2	3	3	2	3	1	1	1	1	1	2	2
1995	170	53	55	2	3	18.3391	19.0311	1	3	3	3	3	3	2	1						2	2
1995	162	47	50	3	3	17.9089	19.052	1	3	3	3	3	3	2	1						3	3
1995	168	50	55	5	3	17.7154	19.487	1	1	2	2	3	3	2	3	12	1	1	1	1	1	2
1995	168	50	55	5	3	17.7154	19.487	1	2	2	2	3	3	2	1						3	2
1995	160	47	50	3	3	18.3594	19.5312	1	2	2	3	3	3	2	3	1	1	2	1	1	2	2
1995	160	47	50	3	3	18.3594	19.5312	1	3	3	3	3	3	2	3	12	1	1	2	1	3	2
1995	160	40	50	10	3	15.625	19.5312	1	2	2	2	3	3	2	3	3	1	1	1	1	2	2
1995	160	47	50	3	3	18.3594	19.5312	1	1	1	2	3	3	2	1						3	2
1995	160	47	50	3	3	18.3594	19.5312	1	2	2	2	3	3	2	1						2	2
1995	165	50	55	5	3	18.3655	20.202	1	2	2	2	3	3	2	3	1	1	1	1	1	2	2
1995	165	50	55	5	3	18.3655	20.202	1	3	3	3	3	3	2	1						3	2
1996	161	48	45	-3	1	18.5178	17.3604	1	3	3	3	1	1	2	3	1234	1	1	2	2	3	3
1996	154	44	45	1	3	18.5529	18.9745	1	3	3	3	2	2	1	1						2	2
1996	164	50	50	0	2	18.5901	18.5901	1	1	2	1	3	3	1	3	2	1	1		1	2	2
1996	164	50	55	5	3	18.5901	20.4491	1	2	2	2	1	1	2	1						2	2
1996	167	52	50	-2	1	18.6453	17.9282	1	2	2	2	1	1	2	3	12	1	1	2	1	3	3
1996	167	52	50	-2	1	18.6453	17.9282	1	2	2	2	1	1	2	1						3	2
1996	170	54	55	1	3	18.6851	19.0311	1	3	3	3	1	1	1	1						2	2
1996	173	56	55	-1	1	18.7109	18.3768	1	1	2	2	1	1	1	3	2	1	1		1	1	2
1996	173	56	55	-1	1	18.7109	18.3768	1	1	2	1	1	1	1	1						2	1
1996	155	45	45	0	2	18.7305	18.7305	1	2	2	2	2	2	1	3	12	1	1	1	2	3	3
1996	155	45	45	0	2	18.7305	18.7305	1	2	2	2	1	1	1	3	2	1	1		1	2	2
1996	165	51	50	-1	1	18.7328	18.3655	1	2	2	2	1	1	1	3	12	1	1	2	1	3	3
1996	165	51	50	-1	1	18.7328	18.3655	1	2	2	2	1	1	2	3	2	1	1		1	2	2
1996	165	51	50	-1	1	18.7328	18.3655	1	2	2	2	1	1	1	3	2	1	12		2	1	2
1996	160	48	48	0	2	18.75	18.75	1	2	2	2	3	3	1	3	12	1	1	1	1	2	3
1996	160	48	50	2	3	18.75	19.5312	1	2	2	2	1	1	2	3	1	1	1	1		2	2
1996	163	50	50	0	2	18.8189	18.8189	1	1	2	1	2	2	1	3	12	1	1	1	1	2	3
1996	163	50	50	0	2	18.8189	18.8189	1	3	3	3	2	2	1	3	2	1	1		1	2	2
1996	163	50	50	0	2	18.8189	18.8189	1	1	2	1	3	3	1	3	1	1	1	1		2	1
1996	163	50	52	2	3	18.8189	19.5717	1	3	3	3	3	3	1	1						2	2
1996	158	47	45	-2	1	18.8271	18.026	1	2	2	2	1	1	2	1	3	1				2	2
1996	158	47	45	-2	1	18.8271	18.026	1	2	2	2	1	1	2	1	3	1				2	2
1996	156	46	45	-1	1	18.902	18.4911	1	3	3	3	1	1	2	3	12	1	1	1	1	3	3
1996	156	46	45	-1	1	18.902	18.4911	1	3	3	3	1	1	2	1						2	1
1996	161	49	45	-4	1	18.9036	17.3604	1	2	2	2	1	1	2	3	123	1	1	2	1	3	3
1996	161	49	50	1	3	18.9036	19.2894	1	2	2	2	2	2	1	3	12	1	12	2	1	2	3
1996	161	49	50	1	3	18.9036	19.2894	1	3	3	3	1	1	1	3	1	1	1	1		2	2
1996	161	49	45	-4	1	18.9036	17.3604	1	3	3	3	1	1	2	1						1	1
1996	161	49	48	-1	1	18.9036	18.5178	1	2	2	2	3	3	1	1						2	1
1996	161	49	50	1	3	18.9036	19.2894	1	2	2	2	2	2	1	1						2	3
1996	167	53	50	-3	1	19.0039	17.9282	1	2	3	2	1	1	2	3	123	1	1	2	2	3	3
1996	167	53	50	-3	1	19.0039	17.9282	1	2	3	2	1	1	2	3	1	1	1	1		2	2
1996	167	53	52	-1	1	19.0039	18.6453	1	2	3	2	3	3	1	3	1	1	1	1		2	2
1996	167	53	50	-3	1	19.0039	17.9282	1	2	3	2	1	1	2	1						1	2
1996	170	55	55	0	2	19.0311	19.0311	1	3	3	3	1	1	1	3	12	1	1	2	2	2	3
1996	170	55	55	0	2	19.0311	19.0311	1	3	3	3	3	3	1	3	12	1	12	2	1	2	3
1996	170	55	55	0	2	19.0311	19.0311	1	3	3	3	2	2	1	3	1	1	12	1		2	2
1996	170	55	55	0	2	19.0311	19.0311	1	2	2	2	3	3	1	3	1	1	1	1		2	2
1996	170	55	55	0	2	19.0311	19.0311	1	2	2	2	3	3	1	1						3	2
1996	162	50	50	0	2	19.052	19.052	1	3	3	3	3	3	1	3	1	1	1	1		1	2
1996	162	50	50	0	2	19.052	19.052	1	3	3	3	1	1	1	2	2	1	1		1	2	3
1996	157	47	45	-2	1	19.0677	18.2563	1	2	2	2	1	1	2	3	12	1	12	2	2	3	3
1996	157	47	45	-2	1	19.0677	18.2563	1	2	2	2	1	1	2	3	1	1	1	1		2	2
1996	157	47	45	-2	1	19.0677	18.2563	1	2	2	2	1	1	2	3	1	1	12	1		2	2
1996	157	47	45	-2	1	19.0677	18.2563	1	2	2	2	1	1	2	1						1	1
1996	157	47	47	0	2	19.0677	19.0677	1	2	2	2	3	3	1	1						2	2
1996	157	47	47	0	2	19.0677	19.0677	1	2	2	2	1	1	1	1						3	2
1996	165	52	50	-2	1	19.1001	18.3655	1	2	2	2	1	1	2	3	12	1	1	1	1	3	3
1996	165	52	50	-2	1	19.1001	18.3655	1	1	1	1	1	1	2	3	1	1	12	1		3	3
1996	165	52	50	-2	1	19.1001	18.3655	1	2	2	2	1	1	2	3	1	1	1	1		3	3
1996	165	52	50	-2	1	19.1001	18.3655	1	3	3	3	1	1	2	1						1	2
1996	165	52	50	-2	1	19.1001	18.3655	1	2	2	2	1	1	2	1						2	2
1996	165	52	50	-2	1	19.1001	18.3655	1	2	2	2	1	1	2	1						2	1
1996	165	52	55	3	3	19.1001	20.202	1	2	2	2	1	1	2	1						2	2
1996	165	52	55	3	3	19.1001	20.202	1	2	2	2	3	3	2	1						2	1
1996	168	54	50	-4	1	19.1327	17.7154	1	1	2	1	1	1	2	3	123	1	1	2	2	3	3
1996	168	54	55	1	3	19.1327	19.487	1	3	3	3	1	1	1	3	12	1	1	2	1	2	3
1996	168	54	55	1	3	19.1327	19.487	1	3	3	3	3	3	1	3	1	1	1	1		2	2
1996	168	54	55	1	3	19.1327	19.487	1	2	1	2	2	2	1	1						3	2
1996	160	49	45	-4	1	19.1406	17.5781	1	2	2	2	1	1	2	1						1	1
1996	160	49	50	1	3	19.1406	19.5312	1	2	2	2	1	1	1	1						2	2
1996	171	56	55	-1	1	19.1512	18.8092	1	2	3	2	2	2	1	3	1	1	1	1		2	2
1996	171	56	55	-1	1	19.1512	18.8092	1	2	3	2	3	3	1	1						2	2
1996	158	48	45	-3	1	19.2277	18.026	1	2	2	2	1	1	2	3	123	1	1	2	2	3	3
1996	158	48	45	-3	1	19.2277	18.026	1	2	2	2	1	1	2	3	1	1	1	1		2	3
1996	158	48	45	-3	1	19.2277	18.026	1	2	2	2	1	1	2	3	1	1	12	1		2	2
1996	158	48	47	-1	1	19.2277	18.8271	1	2	2	2	1	1	1	3	1	1	1	1		3	1
1996	158	48	48	0	2	19.2277	19.2277	1	2	2	2	2	2	1	3	1	1	1	1		2	2
1996	158	48	45	-3	1	19.2277	18.026	1	2	2	2	1	1	2	1	3	1				2	2
1996	166	53	50	-3	1	19.2336	18.1449	1	1	1	1	1	1	2	3	12	1	12	2	1	3	3
1996	166	53	50	-3	1	19.2336	18.1449	1	1	1	1	1	1	2	3	1	1	1	1		3	2
1996	161	50	45	-5	1	19.2894	17.3604	1	2	2	2	1	1	2	3	123	1	12	2	1	3	3
1996	161	50	50	0	2	19.2894	19.2894	1	2	2	2	3	3	1	1						3	1
1996	167	54	50	-4	1	19.3625	17.9282	1	2	2	2	1	1	2	3	123	1	12	2	1	3	3
1996	167	54	50	-4	1	19.3625	17.9282	1	2	2	2	1	1	2	3	1	1	1	1		3	3
1996	170	56	55	-1	1	19.3772	19.0311	1	2	3	2	3	3	2	3	12	1	1	2	1	2	3
1996	170	56	55	-1	1	19.3772	19.0311	1	2	3	2	1	1	1	3	1	1	1	1		3	2
1996	170	56	55	-1	1	19.3772	19.0311	1	2	2	2	2	2	1	1						1	2
1996	159	49	45	-4	1	19.3821	17.7999	1	1	2	1	1	1	2	3	12	1	12	2	2	3	3
1996	159	49	45	-4	1	19.3821	17.7999	1	3	3	3	1	1	2	3	1	1	1	1		2	2
1996	159	49	48	-1	1	19.3821	18.9866	1	3	3	3	2	2	1	3	1	1	1	1		2	2
1996	159	49	47	-2	1	19.3821	18.591	1	1	2	1	2	2	2	1						2	2
1996	162	51	50	-1	1	19.433	19.052	1	1	2	1	1	1	1	3	12	1	1	2	1	2	3
1996	162	51	50	-1	1	19.433	19.052	1	1	2	1	1	1	1	3	1	1	1	1		2	2
1996	162	51	50	-1	1	19.433	19.052	1	1	2	3	3	3	1	3	1	1	12	1		2	2
1996	162	51	50	-1	1	19.433	19.052	1	1	2	1	3	3	1	1						2	3
1996	168	55	55	0	2	19.487	19.487	1	3	3	3	1	1	1	3	12	1	12	2	1	2	3
1996	168	55	55	0	2	19.487	19.487	1	1	1	1	1	1	1	3	1	1	1	1		3	3
1996	168	55	55	0	2	19.487	19.487	1	3	3	3	1	1	1	3	1	1	1	1		2	2
1996	168	55	55	0	2	19.487	19.487	1	1	1	1	2	2	1	3	1	1	12	1		1	2
1996	168	55	55	0	2	19.487	19.487	1	1	1	1	3	3	1	3	1	1	1	1		2	3
1996	168	55	55	0	2	19.487	19.487	1	3	3	3	3	3	1	3	1	1	1	1		2	2
1996	168	55	52	-3	1	19.487	18.424	1	3	3	3	1	1	2	1						2	2
1996	168	55	55	0	2	19.487	19.487	1	1	1	1	3	3	1	1						2	2
1996	160	50	48	-2	1	19.5312	18.75	1	2	2	2	1	1	2	3	1	1	12	1		2	2
1996	160	50	48	-2	1	19.5312	18.75	1	2	2	2	2	2	2	3	1	1	1	1		2	2
1996	160	50	48	-2	1	19.5312	18.75	1	3	3	3	2	2	2	3	1	1	1	1		2	3
1996	160	50	50	0	2	19.5312	19.5312	1	3	3	3	3	3	1	3	12	1	1	2	1	2	3
1996	160	50	50	0	2	19.5312	19.5312	1	3	3	3	3	3	1	3	12	1	1	2	1	2	3
1996	160	50	50	0	2	19.5312	19.5312	1	2	2	2	1	1	1	3	12	1	12	2	1	2	3
1996	160	50	50	0	2	19.5312	19.5312	1	2	2	2	1	1	1	3	1	1	1	1		2	3
1996	160	50	50	0	2	19.5312	19.5312	1	2	2	2	1	1	1	3	1	1	1	1		2	2
1996	160	50	50	0	2	19.5312	19.5312	1	1	1	1	2	2	1	3	1	1	1	1		2	2
1996	160	50	50	0	2	19.5312	19.5312	1	2	2	2	3	3	1	3	1	1	1	1		2	2
1996	160	50	50	0	2	19.5312	19.5312	1	2	2	2	3	3	1	3	1	1	1	1		2	1
1996	160	50	50	0	2	19.5312	19.5312	1	3	3	3	3	3	1	3	1	1	1	1		2	2
1996	160	50	48	-2	1	19.5312	18.75	1	2	2	2	2	2	2	1						2	2
1996	160	50	50	0	2	19.5312	19.5312	1	1	2	1	3	3	1	1						2	1
1996	160	50	50	0	2	19.5312	19.5312	1	2	2	2	3	3	1	1						2	2
1996	160	50	50	0	2	19.5312	19.5312	1	3	3	3	1	1	1	1						1	2
1996	160	50	50	0	2	19.5312	19.5312	1	3	3	3	3	3	1	1						2	2
1996	175	60	60	0	2	19.5918	19.5918	1	3	3	3	3	3	1	3	1	1	12	1		1	2
1996	175	60	58	-2	1	19.5918	18.9388	1	3	3	3	1	1	2	1						2	2
1996	166	54	50	-4	1	19.5965	18.1449	1	1	1	1	1	1	2	3	12	1	1	2	1	3	3
1996	166	54	50	-4	1	19.5965	18.1449	1	2	2	2	1	1	2	3	1	1	1	1		1	2
1996	166	54	52	-2	1	19.5965	18.8707	1	2	2	2	1	1	2	3	1	1	12	1		2	2
1996	164	53	50	-3	1	19.7055	18.5901	1	2	2	2	3	3	2	1						2	2
1996	167	55	55	0	2	19.721	19.721	1	2	2	2	1	1	1	3	12	1	1	2	1	3	3
1996	167	55	55	0	2	19.721	19.721	1	2	2	2	3	3	1	3	1	1	1	1		1	2
1996	170	57	55	-2	1	19.7232	19.0311	1	2	2	2	2	2	2	3	12	1	1	2	1	2	3
1996	170	57	55	-2	1	19.7232	19.0311	1	2	2	2	3	3	2	3	1	1	1	1		1	2
1996	170	57	58	1	3	19.7232	20.0692	1	2	2	2	3	3	1	1						2	3
1996	170	57	60	3	3	19.7232	20.7612	1	2	2	2	3	3	2	1						2	2
1996	177	62	60	-2	1	19.79	19.1516	1	1	1	1	2	2	2	3	1	1	1	1		2	2
1996	177	62	55	-7	1	19.79	17.5556	1	1	1	1	1	1	2	1						1	1
1996	174	60	55	-5	1	19.8177	18.1662	1	1	1	1	1	1	2	3	123	12	1	2	2	3	3
1996	174	60	55	-5	1	19.8177	18.1662	1	3	3	3	1	1	2	3	1	1	1	1		1	2
1996	174	60	58	-2	1	19.8177	19.1571	1	1	1	1	3	3	2	3	12	1	1	2	1	2	3
1996	174	60	60	0	2	19.8177	19.8177	1	3	3	3	3	3	1	3	1	1	12	1		2	2
1996	165	54	50	-4	1	19.8347	18.3655	1	2	2	2	1	1	2	3	1	1	1	1		2	2
1996	165	54	50	-4	1	19.8347	18.3655	1	2	2	2	1	1	2	3	1	1	1	1		2	2
1996	165	54	52	-2	1	19.8347	19.1001	1	3	3	3	3	3	2	3	12	1	1	2	1	2	3
1996	165	54	55	1	3	19.8347	20.202	1	3	3	3	3	3	1	3	1	1		1		2	2
1996	168	56	55	-1	1	19.8413	19.487	1	3	3	3	3	3	1	3	1	12	1	1		3	2
1996	168	56	55	-1	1	19.8413	19.487	1	3	3	3	1	1	1	1						2	2
1996	168	56	55	-1	1	19.8413	19.487	1	3	3	3	3	3	1	1						2	2
1996	168	56	55	-1	1	19.8413	19.487	1	3	3	3	1	1	1	1						2	2
1996	163	53	50	-3	1	19.9481	18.8189	1	1	2	1	1	1	2	3	12	1	1	1	1	2	3
1996	163	53	50	-3	1	19.9481	18.8189	1	1	2	2	3	3	2	3	1	1	1	1		1	2
1996	169	57	55	-2	1	19.9573	19.257	1	3	3	3	1	1	2	3	1	1	1	1		2	3
1996	169	57	55	-2	1	19.9573	19.257	1	3	3	3	1	1	2	3	1	1	1	1		1	2
1996	166	55	50	-5	1	19.9594	18.1449	1	3	3	3	1	1	2	3	1	1	1	1		2	1
1996	166	55	52	-3	1	19.9594	18.8707	1	3	3	3	3	3	2	3	12	1	1	2	1	3	3
1996	166	55	55	0	2	19.9594	19.9594	1	3	3	3	3	3	1	3	12	1	12	2	1	2	2
1996	166	55	55	0	2	19.9594	19.9594	1	3	3	3	1	1	1	3	1	1	1	1		2	2
1996	166	55	55	0	2	19.9594	19.9594	1	3	3	3	3	3	1	3	1	1		1		2	3
1996	166	55	58	3	3	19.9594	21.048	1	3	3	3	1	1	2	1						2	2
1996	158	50	45	-5	1	20.0288	18.026	1	2	2	2	1	1	2	3	1	1	1	1		2	3
1996	158	50	45	-5	1	20.0288	18.026	1	2	2	2	1	1	2	3	1	1	12	1		2	2
1996	158	50	48	-2	1	20.0288	19.2277	1	3	3	3	3	3	2	3	2	1	1		2	1	2
1996	158	50	48	-2	1	20.0288	19.2277	1	3	3	3	3	3	2	3	1	1	1	1		2	3
1996	164	54	55	1	3	20.0773	20.4491	1	2	2	2	1	1	1	3	1	1	1	1		2	2
1996	164	54	55	1	3	20.0773	20.4491	1	2	2	2	3	3	1	1						2	1
1996	162	53	50	-3	1	20.1951	19.052	1	3	3	3	3	3	2	3	1	1	1	1		2	2
1996	162	53	50	-3	1	20.1951	19.052	1	3	3	3	3	3	2	1						2	2
1996	165	55	52	-3	1	20.202	19.1001	1	1	2	1	3	3	2	3	1	1	1	1		2	2
1996	165	55	55	0	2	20.202	20.202	1	2	2	2	1	1	1	3	12	1	1	3	1	1	2
1996	165	55	55	0	2	20.202	20.202	1	2	2	2	3	3	1	3	1	1	12	1		2	2
1996	165	55	50	-5	1	20.202	18.3655	1	1	2	1	1	1	2	1						2	1
1996	154	48	45	-3	1	20.2395	18.9745	1	2	2	2	3	3	2	3	12	1	1	2	2	2	3
1996	154	48	45	-3	1	20.2395	18.9745	1	2	2	2	2	2	2	1						2	2
1996	157	50	45	-5	1	20.2848	18.2563	1	3	3	3	1	1	2	3	1	1	1	1		3	3
1996	157	50	48	-2	1	20.2848	19.4734	1	3	3	3	3	3	2	3	1	1	1	1		2	2
1996	160	52	50	-2	1	20.3125	19.5312	1	3	3	3	3	3	2	3	12	1	1	2	1	2	3
1996	160	52	50	-2	1	20.3125	19.5312	1	3	3	3	2	1	2	3	1	1	1	1		2	2
1996	158	51	45	-6	1	20.4294	18.026	1	1	2	1	1	1	2	3	12	1	12	2	1	3	3
1996	158	51	48	-3	1	20.4294	19.2277	1	1	2	2	3	3	2	3	1	1	1	1		2	2
1996	158	51	50	-1	1	20.4294	20.0288	1	2	2	2	3	3	1	3	12	1	1	2	1	2	1
1996	158	51	50	-1	1	20.4294	20.0288	1	2	2	2	1	1	1	3	1	1		1		2	2
1996	161	53	50	-3	1	20.4467	19.2894	1	1	1	1	3	3	2	3	12	1	1	2	1	2	3
1996	161	53	50	-3	1	20.4467	19.2894	1	1	1	1	1	1	2	3	1	1	1	1		1	2
1996	161	53	52	-1	1	20.4467	20.061	1	1	2	1	3	3	1	3	12	1	1	1	1	2	2
1996	161	53	48	-5	1	20.4467	18.5178	1	1	1	1	2	2	2	1						2	2
1996	153	48	45	-3	1	20.5049	19.2234	1	3	3	3	1	1	2	3	12	1	1	2	1	2	3
1996	153	48	45	-3	1	20.5049	19.2234	1	3	3	3	1	1	2	3	1	1	1	1		2	3
1996	165	56	55	-1	1	20.5693	20.202	1	3	3	3	3	3	1	3	12	1	1	3	1	2	2
1996	165	56	55	-1	1	20.5693	20.202	1	3	3	3	3	3	1	3	12	1	1	1	1	2	1
1996	162	54	50	-4	1	20.5761	19.052	1	1	2	1	3	3	2	3	1	1	1	1		2	3
1996	162	54	50	-4	1	20.5761	19.052	1	1	2	1	3	3	2	1						1	2
1996	154	49	45	-4	1	20.6612	18.9745	1	3	3	3	1	1	2	3	12	1	1	2	1	3	3
1996	154	49	45	-4	1	20.6612	18.9745	1	3	3	3	3	3	2	1						1	2
1996	163	55	52	-3	1	20.7008	19.5717	1	2	2	2	1	1	2	3	1	1	1	1		1	2
1996	163	55	55	0	2	20.7008	20.7008	1	1	2	1	3	3	1	3	12	1	1	1	1	3	2
1996	163	55	55	0	2	20.7008	20.7008	1	2	2	2	1	1	1	3	1	1	1	1		2	1
1996	163	55	55	0	2	20.7008	20.7008	1	1	2	1	2	3	1	3	1	1	1	1		2	3
1996	163	55	55	0	2	20.7008	20.7008	1	2	2	2	3	3	1	3	1	1	12	1		2	2
1996	163	55	50	-5	1	20.7008	18.8189	1	2	2	2	3	3	2	1						1	2
1996	160	53	50	-3	1	20.7031	19.5312	1	3	3	3	1	1	2	3	12	1	1	2	1	3	3
1996	160	53	50	-3	1	20.7031	19.5312	1	3	3	3	3	3	2	3	12	1	12	2	2	2	3
1996	160	53	50	-3	1	20.7031	19.5312	1	3	3	3	1	1	2	3	1	1	1	1		2	1
1996	160	53	50	-3	1	20.7031	19.5312	1	3	3	3	2	1	2	3	1	1	1	1		2	2
1996	160	53	50	-3	1	20.7031	19.5312	1	3	3	3	3	3	2	3	1	1	1	1		1	2
1996	160	53	50	-3	1	20.7031	19.5312	1	3	3	3	3	3	2	3	1	1	1	1		2	2
1996	170	60	58	-2	1	20.7612	20.0692	1	3	3	3	3	3	2	3	1	1	1	1		2	2
1996	170	60	60	0	2	20.7612	20.7612	1	3	3	3	2	3	1	1						2	3
1996	167	58	55	-3	1	20.7967	19.721	1	3	3	3	1	1	2	3	1	1	1	1		2	2
1996	167	58	55	-3	1	20.7967	19.721	1	3	3	3	3	3	2	3	1	1	1	1		3	2
1996	155	50	45	-5	1	20.8117	18.7305	1	3	3	3	3	3	2	1						2	2
1996	155	50	50	0	2	20.8117	20.8117	1	3	3	3	1	1	1	1						2	1
1996	164	56	55	-1	1	20.8209	20.4491	1	3	3	3	3	3	1	3	1	1	1	1		2	2
1996	164	56	55	-1	1	20.8209	20.4491	1	3	3	3	1	1	1	1						3	2
1996	161	54	50	-4	1	20.8325	19.2894	1	3	3	3	3	3	2	3	12	12	1	2	1	2	3
1996	161	54	50	-4	1	20.8325	19.2894	1	3	3	3	1	1	2	3	1	1	1	1		2	2
1996	165	57	55	-2	1	20.9366	20.202	1	2	2	2	3	3	2	3	12	1	1	1	1	3	2
1996	165	57	55	-2	1	20.9366	20.202	1	2	2	2	3	3	2	3	1	1	1	1		2	2
1996	160	54	52	-2	1	21.0938	20.3125	1	1	2	1	3	3	2	3	1	1	1	1		3	2
1996	160	54	50	-4	1	21.0938	19.5312	1	1	1	1	3	3	2	1						1	1
1996	167	59	55	-4	1	21.1553	19.721	1	2	2	2	1	1	2	3	1	1	1	1		2	1
1996	167	59	55	-4	1	21.1553	19.721	1	2	2	2	3	3	2	3	1	1	1	1		2	2
1996	161	55	55	0	2	21.2183	21.2183	1	2	2	2	1	1	1	3	1	1	1	1		2	2
1996	161	55	55	0	2	21.2183	21.2183	1	2	2	2	3	3	1	3	1	1	1	1		2	2
1996	158	53	50	-3	1	21.2306	20.0288	1	2	2	2	3	3	2	3	1	1		1		2	2
1996	158	53	52	-1	1	21.2306	20.83	1	2	2	2	2	3	1	3	1	1	1	1		1	1
1996	165	58	55	-3	1	21.3039	20.202	1	3	3	3	3	3	2	3	12	12	1	1	1	2	2
1996	165	58	55	-3	1	21.3039	20.202	1	3	3	3	1	1	2	3	1	1	12	1		2	1
1996	162	56	50	-6	1	21.3382	19.052	1	2	2	2	1	1	2	3	12	1	1	2	1	2	3
1996	162	56	55	-1	1	21.3382	20.9572	1	2	2	2	1	1	1	3	1	12		1		2	2
1996	162	56	55	-1	1	21.3382	20.9572	1	2	2	2	3	3	1	3	1	1	1	1		2	1
1996	162	56	50	-6	1	21.3382	19.052	1	2	2	2	3	3	2	1						2	2
1996	153	50	45	-5	1	21.3593	19.2234	1	3	3	3	3	3	2	3	12	1	12	2	1	2	3
1996	153	50	45	-5	1	21.3593	19.2234	1	3	3	3	1	1	2	3	1	1	12	1		3	2
1996	160	55	50	-5	1	21.4844	19.5312	1	3	3	3	3	3	2	3	12	1	1	2	1	3	3
1996	160	55	50	-5	1	21.4844	19.5312	1	3	3	3	3	3	2	3	1	1	1	1		2	1
1996	160	55	55	0	2	21.4844	21.4844	1	2	2	2	1	1	1	3	2	1			1	2	2
1996	160	55	55	0	2	21.4844	21.4844	1	2	2	2	3	3	1	3	1	1		1		1	3
1996	157	53	50	-3	1	21.5019	20.2848	1	2	2	2	2	1	2	3	1	1		1		2	2
1996	157	53	50	-3	1	21.5019	20.2848	1	2	2	2	3	3	2	3	1	1	1	1		2	3
1996	167	60	60	0	2	21.5139	21.5139	1	2	2	2	1	1	1	3	1	1		1		2	2
1996	167	60	60	0	2	21.5139	21.5139	1	2	2	2	3	3	1	3	1	1	1	1		3	2
1996	164	58	57	-1	1	21.5645	21.1927	1	2	2	2	3	3	1	3	12	1	1	1	1	1	2
1996	164	58	58	0	2	21.5645	21.5645	1	2	2	2	1	1	1	3	1	1	1	1		2	2
1996	164	58	53	-5	1	21.5645	19.7055	1	2	2	2	3	3	2	1						2	2
1996	164	58	55	-3	1	21.5645	20.4491	1	2	2	2	3	3	2	1						2	3
1996	159	55	55	0	2	21.7555	21.7555	1	2	2	2	1	1	1	3	1	1	1	1		2	1
1996	159	55	55	0	2	21.7555	21.7555	1	2	2	2	1	1	1	1						2	2
1996	160	56	50	-6	1	21.875	19.5312	1	2	2	2	2	2	2	3	1	1	1	1		2	2
1996	160	56	55	-1	1	21.875	21.4844	1	2	2	2	1	1	1	3	1	1	1	1		2	2
1996	165	60	53	-7	1	22.0386	19.4674	1	3	3	3	3	3	2	3	1	1	12	1		2	3
1996	165	60	55	-5	1	22.0386	20.202	1	3	3	3	2	1	2	3	1	1	12	1		2	2
1996	165	60	55	-5	1	22.0386	20.202	1	3	3	3	3	3	2	3	1	1	1	1		1	3
1996	165	60	58	-2	1	22.0386	21.3039	1	3	3	3	1	1	2	3	1	1	1	1		2	1
1996	165	60	60	0	2	22.0386	22.0386	1	3	3	3	3	3	1	3	1	12	1	1		2	2
1996	165	60	60	0	2	22.0386	22.0386	1	3	3	3	3	3	1	1						2	1
1996	150	50	45	-5	1	22.2222	20	1	2	2	2	3	3	2	3	1	1	12	1		2	2
1996	150	50	48	-2	1	22.2222	21.3333	1	2	2	2	3	3	2	1						2	2
1996	164	60	60	0	2	22.3081	22.3081	1	2	2	2	1	1	1	3	1	12	1	1		2	2
1996	164	60	60	0	2	22.3081	22.3081	1	2	2	2	3	3	1	3	1	1	12	1		2	3
1996	157	55	50	-5	1	22.3133	20.2848	1	2	2	2	3	3	2	3	1	1	1	1		2	2
1996	157	55	52	-3	1	22.3133	21.0962	1	2	2	2	3	3	2	1						2	2
1996	158	56	50	-6	1	22.4323	20.0288	1	1	2	2	3	3	2	3	1	1	1	1		2	2
1996	158	56	55	-1	1	22.4323	22.0317	1	1	2	1	3	3	1	3	1	12	1	1		2	1
1996	170	65	55	-10	1	22.4913	19.0311	1	1	1	1	2	2	2	3	1	1	12	1		2	2
1996	170	65	60	-5	1	22.4913	20.7612	1	2	2	2	3	3	2	3	12	1	1	1	2	2	2
1996	170	65	60	-5	1	22.4913	20.7612	1	1	2	1	3	3	2	3	1	12	12	1		3	2
1996	170	65	60	-5	1	22.4913	20.7612	1	2	2	2	3	3	2	3	1	1		1		2	2
1996	170	65	62	-3	1	22.4913	21.4533	1	1	2	1	1	1	2	1						2	2
1996	170	65	62	-3	1	22.4913	21.4533	1	1	2	1	3	3	2	13						1	2
1996	158	57	50	-7	1	22.8329	20.0288	1	3	3	3	1	1	2	3	1	1	1	1		2	2
1996	158	57	50	-7	1	22.8329	20.0288	1	3	3	3	3	3	2	3	1	12	12	1		2	2
1996	158	57	55	-2	1	22.8329	22.0317	1	3	3	3	3	3	2	1						2	2
1996	166	63	58	-5	1	22.8625	21.048	1	3	3	3	1	1	2	3	1	12	1	1		2	1
1996	166	63	58	-5	1	22.8625	21.048	1	3	3	3	3	3	2	3	1	12	12	1		2	2
1996	166	63	60	-3	1	22.8625	21.7738	1	3	3	3	3	3	2	3	1	1	12	1		2	2
1996	166	63	60	-3	1	22.8625	21.7738	1	3	3	3	1	1	2	1						2	3
1996	172	68	65	-3	1	22.9854	21.9713	1	2	2	2	1	1	2	3	1	1	1	1		2	2
1996	172	68	65	-3	1	22.9854	21.9713	1	2	2	2	3	3	2	3	1	12	1	1		3	2
1996	168	65	60	-5	1	23.03	21.2585	1	3	3	3	1	1	2	3	1	12	1	1		2	2
1996	168	65	60	-5	1	23.03	21.2585	1	3	3	3	3	3	2	3	1	12		1		2	2
1996	165	63	60	-3	1	23.1405	22.0386	1	2	2	2	1	1	2	3	12	1	1	2	1	3	2
1996	165	63	60	-3	1	23.1405	22.0386	1	2	2	2	3	3	2	1						1	2
1996	162	62	58	-4	1	23.6244	22.1003	1	3	3	3	1	1	2	3	1	12	12	1		2	2
1996	162	62	58	-4	1	23.6244	22.1003	1	3	3	3	3	3	2	3	1	12		1		2	3
1996	158	59	55	-4	1	23.634	22.0317	1	3	3	3	1	1	2	3	1	1	1	1		3	2
1996	158	59	55	-4	1	23.634	22.0317	1	3	3	3	1	1	2	13						2	1
1996	152	55	50	-5	1	23.8054	21.6413	1	3	3	3	1	1	2	3	1	1		1		2	2
1996	152	55	55	0	2	23.8054	23.8054	1	3	3	3	1	2	1	3	1	1	1	1		1	3
1996	165	65	60	-5	1	23.8751	22.0386	1	2	2	2	1	1	2	3	1	12		1		2	2
1996	165	65	60	-5	1	23.8751	22.0386	1	2	2	2	3	3	2	3	1	1	1	1		2	2
1996	158	60	50	-10	1	24.0346	20.0288	1	2	2	2	1	1	2	3	1	12	1	1		2	2
1996	158	60	52	-8	1	24.0346	20.83	1	2	2	2	3	3	2	3	12	12	123	1	1	2	2
1996	158	60	55	-5	1	24.0346	22.0317	1	2	2	2	1	1	2	3	1	12	1	1		2	2
1996	158	60	55	-5	1	24.0346	22.0317	1	2	2	2	3	3	2	1						2	2
1996	168	70	65	-5	1	24.8016	23.03	1	2	2	2	3	3	2	3	1	1	12	1		3	2
1996	168	70	65	-5	1	24.8016	23.03	1	2	2	2	1	2	2	13						2	2
1996	161	75	65	-10	1	28.9341	25.0762	1	2	2	2	2	1	2	3	1234	1	12	1	2	2	3
1996	163	86	75	-11	1	32.3685	28.2284	1	3	3	3	1	1	2	1						2	2
1996	163	86	75	-11	1	32.3685	28.2284	1	2	2	2	1	1	2	3	23	12	13	1	1	2	1
1996	165	90	80	-10	1	33.0579	29.3848	1	2	1	1	1	1	2	3	12	2	3	1	3	2	2
1996	163	86	80	-6	1	32.3685	30.1103	1	2	2	2	1	1	2	3	12	12	13	1	2	3	3
1996	161	45	42	-3	1	17.3604	16.2031	1	1	2	2	2	2	2	3	12	1	2	2	1	2	2
1996	161	45	42	-3	1	17.3604	16.2031	1	2	2	2	1	1	2	3	12	1	1	2	1	3	2
1996	166	49	45	-4	1	17.782	16.3304	1	2	2	2	2	2	2	3	1234	1	1	2	2	3	2
1996	156	43	40	-3	1	17.6693	16.4366	1	2	2	2	1	1	2	3	13	1	1	1	1	2	3
1996	165	47	45	-2	1	17.2635	16.5289	1	3	3	3	2	2	2	3	1	1	1	1	1	2	2
1996	165	45	45	0	2	16.5289	16.5289	1	2	2	2	2	2	1	3	12	1	1	1	1	2	3
1996	165	45	45	0	2	16.5289	16.5289	1	2	2	2	1	1	1	3	124	1	1	1	2	3	2
1996	165	45	45	0	2	16.5289	16.5289	1	3	3	3	1	1	1	3	124	1	1	1	1	3	2
1996	165	45	45	0	2	16.5289	16.5289	1	3	3	3	1	1	1	3	123	1	1	1	1	2	2
1996	165	45	45	0	2	16.5289	16.5289	1	3	3	3	2	2	1	3	1	1	1	1	1	3	3
1996	155	42	40	-2	1	17.4818	16.6493	1	1	2	3	1	1	2	3	1	1	1	1	1	2	1
1996	155	42	40	-2	1	17.4818	16.6493	1	2	2	2	1	1	2	3	123	1	1	2	1	2	2
1996	173	53	50	-3	1	17.7086	16.7062	1	3	3	3	2	2	2	3	12	1	1	2	2	2	2
1996	164	43	45	2	3	15.9875	16.7311	1	2	2	2	1	1	2	1						2	2
1996	163	48	45	-3	1	18.0662	16.937	1	2	2	2	1	1	2	3	13	1	1	1	1	3	2
1996	163	45	45	0	2	16.937	16.937	1	2	2	2	2	2	1	3	12	1	1	1	1	2	2
1996	163	40	45	5	3	15.0551	16.937	1	3	3	3	1	1	2	3	123	1	12	1	2	3	2
1996	163	42	45	3	3	15.8079	16.937	1	2	2	3	1	1	2	1						3	2
1996	163	42	45	3	3	15.8079	16.937	1	3	3	3	2	2	2	1						2	2
1996	163	40	45	5	3	15.0551	16.937	1	2	2	3	1	1	2	1						2	1
1996	171	50	50	0	2	17.0993	17.0993	1	2	2	2	2	2	1	3	123	1	1	2	1	2	2
1996	171	50	50	0	2	17.0993	17.0993	1	3	3	3	2	2	1	3	12	1	1	1	1	2	2
1996	170	50	50	0	2	17.301	17.301	1	2	2	3	1	1	1	3	12	1	2	1	1	3	2
1996	170	50	50	0	2	17.301	17.301	1	3	3	3	1	1	1	3	12	1	1	1	1	3	2
1996	170	49	50	1	3	16.955	17.301	1	2	2	2	1	1	1	3	12	1	1	1	2	3	2
1996	170	49	50	1	3	16.955	17.301	1	3	3	3	2	2	2	3	1	1	1	1	1	2	2
1996	161	45	45	0	2	17.3604	17.3604	1	3	3	3	2	2	1	3	12	3	1	1	1	2	2
1996	160	47	45	-2	1	18.3594	17.5781	1	2	2	2	1	1	2	3	12	12	1	2	1	3	2
1996	160	47	45	-2	1	18.3594	17.5781	1	3	3	3	2	2	2	3	1	3	1	1	1	3	2
1996	160	44	45	1	3	17.1875	17.5781	1	2	2	2	2	2	1	3	1	1	1	1	1	2	2
1996	160	44	45	1	3	17.1875	17.5781	1	3	3	3	1	1	1	3	123	1	1	1	2	2	2
1996	160	44	45	1	3	17.1875	17.5781	1	3	3	3	2	2	2	3	1	1	1	1	1	2	2
1996	160	44	45	1	3	17.1875	17.5781	1	3	3	3	1	1	2	3	1	1	12	1	1	2	2
1996	160	44	45	1	3	17.1875	17.5781	1	3	3	3	2	3	2	3	123	1	2	2	1	3	2
1996	160	47	45	-2	1	18.3594	17.5781	1	1	2	2	2	2	2	1						2	2
1996	168	51	50	-1	1	18.0697	17.7154	1	2	2	2	2	2	2	3	123	1	2	1	1	2	2
1996	168	50	50	0	2	17.7154	17.7154	1	2	2	2	1	1	1	3	12	1	1	2	1	2	2
1996	168	50	50	0	2	17.7154	17.7154	1	2	2	2	2	2	1	3	1	12	1	1	1	2	2
1996	168	50	50	0	2	17.7154	17.7154	1	3	3	3	2	2	1	3	1	1	1	1	1	2	2
1996	168	51	50	-1	1	18.0697	17.7154	1	1	2	2	2	2	2	1						3	2
1996	168	50	50	0	2	17.7154	17.7154	1	3	3	3	1	1	1	1						2	2
1996	159	46	45	-1	1	18.1955	17.7999	1	1	2	2	1	1	2	3	12	1	1	1	2	3	2
1996	159	46	45	-1	1	18.1955	17.7999	1	2	2	2	2	2	2	3	12	1	1	1	1	2	1
1996	159	46	45	-1	1	18.1955	17.7999	1	3	3	3	2	3	2	3	123	1	1	2	2	1	2
1996	158	46	45	-1	1	18.4265	18.026	1	1	3	2	1	1	1	3	12	1	1	1	1	2	2
1996	158	46	45	-1	1	18.4265	18.026	1	2	2	2	2	2	2	3	1	1	1	1	1	2	3
1996	158	46	45	-1	1	18.4265	18.026	1	2	2	2	2	2	2	3	12	1	1	1	2	2	2
1996	158	46	45	-1	1	18.4265	18.026	1	2	2	3	1	1	2	3	123	1	12	2	1	2	2
1996	158	44	45	1	3	17.6254	18.026	1	2	2	3	1	1	2	3	12	1	1	1	1	2	1
1996	158	44	45	1	3	17.6254	18.026	1	3	3	3	1	1	1	3	12	1	12	1	1	2	2
1996	163	48	48	0	2	18.0662	18.0662	1	2	2	2	2	2	1	3	1	1	1	1	1	2	2
1996	163	48	48	0	2	18.0662	18.0662	1	2	2	2	1	1	1	3	12	1	1	1	1	2	2
1996	163	45	48	3	3	16.937	18.0662	1	2	2	2	2	2	2	1						2	2
1996	166	50	50	0	2	18.1449	18.1449	1	2	2	2	2	2	1	3	1	1	1	1	1	2	2
1996	166	50	50	0	2	18.1449	18.1449	1	3	3	3	1	1	1	3	1	1	1	1	1	3	2
1996	166	49	50	1	3	17.782	18.1449	1	3	3	3	2	2	2	3	12	1	1	1	2	2	2
1996	157	45	45	0	2	18.2563	18.2563	1	2	2	2	2	2	1	3	123	1	1	1	1	2	2
1996	157	45	45	0	2	18.2563	18.2563	1	3	3	3	2	2	1	3	12	1	1	1	1	2	2
1996	165	50	50	0	2	18.3655	18.3655	1	2	2	3	1	1	1	3	12	1	1	1	1	3	2
1996	165	50	50	0	2	18.3655	18.3655	1	2	2	2	1	1	1	3	12	1	1	1	1	2	2
1996	165	50	50	0	2	18.3655	18.3655	1	3	3	3	2	2	1	3	12	1	1	1	1	2	3
1996	165	50	50	0	2	18.3655	18.3655	1	3	3	3	1	1	1	3	12	1	1	1	1	2	2
1996	165	50	50	0	2	18.3655	18.3655	1	3	3	3	1	1	1	3	1	1	12	1	1	2	2
1996	165	49	50	1	3	17.9982	18.3655	1	2	2	2	2	2	2	3	12	1	1	1	1	2	2
1996	165	49	50	1	3	17.9982	18.3655	1	3	3	3	2	2	2	3	12	1	1	2	1	2	3
1996	165	47	50	3	3	17.2635	18.3655	1	2	2	2	1	1	2	3	1	1	2	1	1	2	2
1996	165	47	50	3	3	17.2635	18.3655	1	3	3	3	2	2	2	1						2	2
1996	165	47	50	3	3	17.2635	18.3655	1	3	3	3	1	1	2	1						2	2
1996	173	53	55	2	3	17.7086	18.3768	1	2	2	2	1	1	2	1						2	2
1996	168	51	52	1	3	18.0697	18.424	1	2	2	2	3	3	2	3	1	1	1	1	1	2	1
1996	156	45	45	0	2	18.4911	18.4911	1	3	3	3	2	2	1	3	1	1	2	1	1	2	2
1996	156	44	45	1	3	18.0802	18.4911	1	3	3	3	3	3	2	3	12	1	12	1	2	3	2
1996	156	43	45	2	3	17.6693	18.4911	1	3	3	3	2	3	2	3	123	1	1	2	2	2	2
1996	156	44	45	1	3	18.0802	18.4911	1	2	2	2	1	1	1	1						2	2
1996	161	45	48	3	3	17.3604	18.5178	1	2	2	2	2	2	2	3	12	1	1	1	2	2	2
1996	164	43	50	7	3	15.9875	18.5901	1	2	2	2	2	2	2	1						2	2
1996	155	44	45	1	3	18.3143	18.7305	1	2	2	2	3	3	2	3	1	1	1	1	1	2	2
1996	155	44	45	1	3	18.3143	18.7305	1	2	2	2	3	3	1	3	1	1	12	1	1	2	2
1996	155	42	45	3	3	17.4818	18.7305	1	3	3	3	3	3	2	3	2	1	12	1	1	2	2
1996	155	42	45	3	3	17.4818	18.7305	1	3	3	3	3	3	2	1						2	2
1996	160	47	48	1	3	18.3594	18.75	1	2	2	2	3	3	2	3	1	1	1	1	1	2	2
1996	160	44	48	4	3	17.1875	18.75	1	3	3	3	3	3	2	1						2	2
1996	171	53	55	2	3	18.1252	18.8092	1	2	2	3	3	3	2	3	123	1	1	1	1	2	2
1996	171	53	55	2	3	18.1252	18.8092	1	3	3	3	3	3	2	1						2	2
1996	163	49	50	1	3	18.4425	18.8189	1	3	3	3	3	3	2	3	12	1	2	1	2	3	1
1996	163	49	50	1	3	18.4425	18.8189	1	3	3	3	3	3	2	3	1	1	1	1	1	2	2
1996	163	48	50	2	3	18.0662	18.8189	1	2	2	2	3	3	2	3	1	1	1	1	1	2	2
1996	163	48	50	2	3	18.0662	18.8189	1	2	2	2	3	3	2	3	13	1	1	1	1	2	3
1996	163	48	50	2	3	18.0662	18.8189	1	2	2	2	3	3	2	3	12	1	12	3	2	1	2
1996	163	48	50	2	3	18.0662	18.8189	1	3	3	3	3	3	2	3	12	1	1	1	1	2	2
1996	163	42	50	8	3	15.8079	18.8189	1	3	3	3	3	3	2	3	3	1	1	1	1	2	1
1996	170	51	55	4	3	17.6471	19.0311	1	3	3	3	3	2	2	3	2	1	1	1	2	1	2
1996	170	51	55	4	3	17.6471	19.0311	1	2	2	2	3	3	2	1						2	2
1996	170	50	55	5	3	17.301	19.0311	1	2	2	2	3	3	2	1						3	2
1996	153	40	45	5	3	17.0874	19.2234	1	2	2	2	3	3	2	1						2	2
1996	153	40	45	5	3	17.0874	19.2234	1	3	3	3	3	3	2	1						2	2
1996	158	46	48	2	3	18.4265	19.2277	1	3	3	3	3	3	2	3	12	1	1	1	2	3	2
1996	168	50	55	5	3	17.7154	19.487	1	3	3	3	3	3	2	3	1	1	1	1	1	2	2
1996	168	51	55	4	3	18.0697	19.487	1	3	3	3	3	3	2	1						2	3
1996	167	51	55	4	3	18.2868	19.721	1	2	2	2	3	3	2	3	2	1	1	1	1	2	2
1996	156	45	48	3	3	18.4911	19.7239	1	3	3	3	3	3	2	3	12	1	1	1	2	2	2
1996	156	44	48	4	3	18.0802	19.7239	1	2	2	2	3	3	2	1						1	1
1996	159	46	50	4	3	18.1955	19.7777	1	2	2	2	3	3	2	1						3	2
1996	165	45	55	10	3	16.5289	20.202	1	3	3	3	3	3	2	1						2	2
1996	157	43	50	7	3	17.4449	20.2848	1	2	2	2	3	3	2	1						2	2
1997	166	51	50	-1	1	18.5078	18.1449	1	2	2	2	1	1	1	3	123	1	12	2	1	3	3
1997	166	51	50	-1	1	18.5078	18.1449	1	2	2	2	1	1	1	3	12	1	1	2	1	3	3
1997	164	50	50	0	2	18.5901	18.5901	1	2	2	2	2	2	1	1						2	2
1997	164	50	50	0	2	18.5901	18.5901	1	3	3	3	3	3	1	1						3	2
1997	164	50	50	0	2	18.5901	18.5901	1	2	2	2	3	3	1	1						2	3
1997	164	50	52	2	3	18.5901	19.3337	1	2	2	2	1	1	2	1						1	2
1997	157	46	45	-1	1	18.662	18.2563	1	3	3	3	1	1	1	3	2	1	1		1	2	2
1997	157	46	45	-1	1	18.662	18.2563	1	2	2	2	1	1	1	3	2	1	1		2	3	3
1997	157	46	45	-1	1	18.662	18.2563	1	3	3	3	1	1	2	3	2	1	1		1	2	2
1997	157	46	48	2	3	18.662	19.4734	1	2	2	2	3	3	2	1						2	1
1997	162	49	45	-4	1	18.6709	17.1468	1	1	1	1	1	1	2	3	123	1	1	2	1	3	3
1997	162	49	45	-4	1	18.6709	17.1468	1	1	1	1	1	1	2	3	123	1	1	2	2	3	3
1997	162	49	50	1	3	18.6709	19.052	1	1	1	1	1	1	1	3	2	1	12		1	3	2
1997	162	49	50	1	3	18.6709	19.052	1	1	1	1	3	3	1	1						3	2
1997	155	45	42	-3	1	18.7305	17.4818	1	3	3	3	1	1	2	3	23	1	12		1	3	3
1997	155	45	42	-3	1	18.7305	17.4818	1	2	2	2	1	1	2	3	1	1	1	2		1	1
1997	155	45	45	0	2	18.7305	18.7305	1	2	2	2	3	3	1	3	123	1	12	2	1	3	3
1997	155	45	45	0	2	18.7305	18.7305	1	1	2	1	3	3	1	3	2	1	1		1	2	2
1997	155	45	45	0	2	18.7305	18.7305	1	3	3	3	2	2	1	3	1	1	1	1		3	2
1997	155	45	45	0	2	18.7305	18.7305	1	3	3	3	2	2	1	1						2	2
1997	155	45	45	0	2	18.7305	18.7305	1	3	3	3	3	3	1	1						3	2
1997	155	45	45	0	2	18.7305	18.7305	1	1	2	1	1	1	1	1						2	2
1997	155	45	45	0	2	18.7305	18.7305	1	1	2	1	2	2	1	1						1	2
1997	155	45	48	3	3	18.7305	19.9792	1	2	2	2	3	3	2	1						2	2
1997	155	45	48	3	3	18.7305	19.9792	1	2	2	2	3	3	2	1						2	2
1997	160	48	48	0	2	18.75	18.75	1	2	2	2	3	3	1	3	1	1	12	1		2	2
1997	168	53	50	-3	1	18.7783	17.7154	1	3	3	3	1	1	2	1		1				2	2
1997	168	53	55	2	3	18.7783	19.487	1	3	3	3	3	3	2	1		1				2	2
1997	171	55	55	0	2	18.8092	18.8092	1	3	3	3	2	2	1	3	1	12	12	1		2	2
1997	171	55	55	0	2	18.8092	18.8092	1	3	3	3	3	3	1	1						2	2
1997	171	55	55	0	2	18.8092	18.8092	1	3	3	3	3	3	1	1						1	1
1997	163	50	50	0	2	18.8189	18.8189	1	3	3	3	1	1	1	3	1	1	1	1		3	2
1997	163	50	50	0	2	18.8189	18.8189	1	3	3	3	2	2	1	3	1	1	12	1		3	2
1997	163	50	50	0	2	18.8189	18.8189	1	3	3	3	3	3	1	3	1	1	12	1		2	2
1997	163	50	50	0	2	18.8189	18.8189	1	3	3	3	3	3	1	1						2	3
1997	164	51	50	-1	1	18.9619	18.5901	1	3	3	3	2	2	2	3	1	1	1	1		3	2
1997	164	51	50	-1	1	18.9619	18.5901	1	3	3	3	3	3	2	3	1	1	1	1		2	2
1997	164	51	50	-1	1	18.9619	18.5901	1	3	3	3	3	3	1	3	1	1	1	1		1	2
1997	159	48	45	-3	1	18.9866	17.7999	1	1	1	1	1	1	2	3	123	1	1	2	1	3	3
1997	159	48	48	0	2	18.9866	18.9866	1	2	2	2	3	3	1	3	12	1	1	2	1	2	3
1997	159	48	45	-3	1	18.9866	17.7999	1	1	1	1	1	1	2	1						2	2
1997	159	48	45	-3	1	18.9866	17.7999	1	2	2	2	1	1	2	1						1	2
1997	159	48	48	0	2	18.9866	18.9866	1	1	1	1	3	3	1	1						1	2
1997	159	48	50	2	3	18.9866	19.7777	1	1	2	1	3	3	2	1						2	2
1997	170	55	55	0	2	19.0311	19.0311	1	3	3	3	3	3	1	1						2	2
1997	170	55	55	0	2	19.0311	19.0311	1	3	3	3	3	3	1	1						2	2
1997	162	50	50	0	2	19.052	19.052	1	2	2	2	1	1	1	3	1	1	1	1		2	2
1997	162	50	50	0	2	19.052	19.052	1	2	2	2	2	2	1	3	1	1	1	1		1	2
1997	162	50	50	0	2	19.052	19.052	1	2	2	2	3	3	1	1						2	2
1997	165	52	50	-2	1	19.1001	18.3655	1	3	3	3	1	1	2	3	1	1	1	1		2	2
1997	165	52	50	-2	1	19.1001	18.3655	1	3	3	3	1	1	2	3	1	1	1	1		3	2
1997	168	54	52	-2	1	19.1327	18.424	1	3	3	3	1	1	2	1						2	2
1997	168	54	55	1	3	19.1327	19.487	1	3	3	3	3	3	1	1						2	3
1997	163	51	50	-1	1	19.1953	18.8189	1	3	3	3	3	3	2	3	12	1	1	1	1	2	3
1997	163	51	50	-1	1	19.1953	18.8189	1	3	3	3	3	3	1	1						1	2
1997	163	51	52	1	3	19.1953	19.5717	1	3	3	3	3	3	1	1						2	1
1997	163	51	55	4	3	19.1953	20.7008	1	3	3	3	3	3	2	1						3	2
1997	166	53	52	-1	1	19.2336	18.8707	1	3	3	3	2	2	1	1						1	2
1997	166	53	55	2	3	19.2336	19.9594	1	3	3	3	3	3	2	1						2	2
1997	161	50	50	0	2	19.2894	19.2894	1	2	1	2	1	1	1	3	12	1	1	2	1	2	3
1997	161	50	50	0	2	19.2894	19.2894	1	2	1	1	3	3	1	3	1	1	1	1		3	2
1997	164	52	50	-2	1	19.3337	18.5901	1	1	1	1	2	2	2	3	12	1	1	1	1	3	3
1997	164	52	50	-2	1	19.3337	18.5901	1	1	1	1	2	2	2	3	1	1	1	1		2	2
1997	164	52	50	-2	1	19.3337	18.5901	1	2	2	2	3	3	2	3	1	1	1	1		1	2
1997	164	52	52	0	2	19.3337	19.3337	1	1	1	1	3	3	1	3	1	1	1	1		2	2
1997	164	52	50	-2	1	19.3337	18.5901	1	2	2	2	2	2	2	1						1	2
1997	164	52	50	-2	1	19.3337	18.5901	1	1	1	1	3	3	2	1						2	2
1997	167	54	50	-4	1	19.3625	17.9282	1	1	1	1	1	1	2	3	1	1	12	1		2	1
1997	167	54	52	-2	1	19.3625	18.6453	1	1	1	1	1	1	2	3	12	1	1	1	2	3	3
1997	165	53	50	-3	1	19.4674	18.3655	1	2	2	2	1	1	2	3	12	1	1	1	2	3	3
1997	165	53	50	-3	1	19.4674	18.3655	1	2	2	2	1	1	2	1						3	2
1997	157	48	45	-3	1	19.4734	18.2563	1	1	2	1	1	1	2	3	1	1	1	1		2	2
1997	157	48	45	-3	1	19.4734	18.2563	1	1	2	1	1	1	2	3	1	1	1	1		3	2
1997	168	55	50	-5	1	19.487	17.7154	1	3	3	3	1	1	2	3	123	1	12	2	1	3	3
1997	168	55	50	-5	1	19.487	17.7154	1	3	3	3	1	1	2	3	1	1	1	1		2	2
1997	168	55	50	-5	1	19.487	17.7154	1	3	3	3	1	1	2	3	1	12	1	1		3	2
1997	168	55	50	-5	1	19.487	17.7154	1	3	3	3	1	1	2	3	1	1	12	2		2	1
1997	168	55	52	-3	1	19.487	18.424	1	3	3	3	1	1	2	3	2	1	12		2	3	2
1997	168	55	52	-3	1	19.487	18.424	1	3	3	3	1	1	2	3	1	1	1	1		2	3
1997	168	55	55	0	2	19.487	19.487	1	3	3	3	1	1	1	3	12	1	12	2	1	2	3
1997	168	55	55	0	2	19.487	19.487	1	3	3	3	3	3	1	3	12	1	1	2	1	2	3
1997	168	55	55	0	2	19.487	19.487	1	2	2	2	2	2	1	3	2	1	1		1	2	2
1997	168	55	55	0	2	19.487	19.487	1	2	2	2	1	1	1	3	1	1	1	1		2	1
1997	168	55	55	0	2	19.487	19.487	1	3	3	3	1	1	1	3	1	1	1	1		2	2
1997	168	55	55	0	2	19.487	19.487	1	3	3	3	3	3	1	3	1	1	1	1		3	2
1997	168	55	55	0	2	19.487	19.487	1	3	3	3	1	1	1	2	2	1	1		1	3	1
1997	168	55	50	-5	1	19.487	17.7154	1	3	3	3	1	1	2	1						1	3
1997	168	55	50	-5	1	19.487	17.7154	1	2	2	2	1	1	2	1						2	2
1997	168	55	55	0	2	19.487	19.487	1	2	2	2	3	3	1	1						2	2
1997	168	55	55	0	2	19.487	19.487	1	3	3	3	3	3	1	1						2	1
1997	168	55	58	3	3	19.487	20.5499	1	3	3	3	3	3	2	1						2	2
1997	160	50	50	0	2	19.5312	19.5312	1	1	1	1	1	1	1	3	1	1	1	1		3	2
1997	160	50	50	0	2	19.5312	19.5312	1	2	2	2	1	1	1	3	1	1	1	1		2	2
1997	160	50	50	0	2	19.5312	19.5312	1	3	3	3	3	3	1	3	1	1	1	1		2	2
1997	160	50	50	0	2	19.5312	19.5312	1	1	1	1	3	3	1	1						3	2
1997	160	50	50	0	2	19.5312	19.5312	1	2	2	2	3	3	1	1						2	3
1997	160	50	50	0	2	19.5312	19.5312	1	2	2	2	2	1	1	1						2	2
1997	160	50	50	0	2	19.5312	19.5312	1	3	3	3	2	1	1	1						2	2
1997	160	50	52	2	3	19.5312	20.3125	1	2	2	2	3	3	2	1						2	1
1997	150	44	40	-4	1	19.5556	17.7778	1	2	2	2	1	1	2	3	1	1	1	2		2	2
1997	150	44	40	-4	1	19.5556	17.7778	1	2	2	2	1	1	2	1		1				3	3
1997	163	52	50	-2	1	19.5717	18.8189	1	3	3	3	1	1	2	3	123	1	12	2	1	3	3
1997	163	52	50	-2	1	19.5717	18.8189	1	3	3	3	3	3	2	3	1	1	1	1		2	2
1997	175	60	60	0	2	19.5918	19.5918	1	2	2	2	1	1	1	3	1	1	1	1		1	3
1997	175	60	60	0	2	19.5918	19.5918	1	2	2	2	1	1	1	3	1	1	1	1		2	2
1997	175	60	60	0	2	19.5918	19.5918	1	2	2	2	2	1	1	3	1	1	1	1		2	2
1997	175	60	60	0	2	19.5918	19.5918	1	2	2	2	3	3	1	1						2	2
1997	166	54	50	-4	1	19.5965	18.1449	1	1	2	1	1	1	2	3	123	1	1	2	1	3	3
1997	166	54	50	-4	1	19.5965	18.1449	1	1	2	1	1	1	2	3	1	1	12	1		1	2
1997	166	54	55	1	3	19.5965	19.9594	1	2	2	2	1	1	1	1						2	2
1997	166	54	55	1	3	19.5965	19.9594	1	2	2	2	2	1	1	1						1	2
1997	153	46	45	-1	1	19.6506	19.2234	1	3	3	3	2	2	1	3	1	1	1	1		2	2
1997	153	46	45	-1	1	19.6506	19.2234	1	3	3	3	3	3	2	3	1	1	1	1		1	1
1997	161	51	50	-1	1	19.6752	19.2894	1	1	1	1	1	1	1	3	12	1	1	2	1	2	3
1997	161	51	50	-1	1	19.6752	19.2894	1	1	1	1	2	2	1	1						1	2
1997	164	53	50	-3	1	19.7055	18.5901	1	3	3	3	3	3	2	3	1	1	1	1		2	2
1997	164	53	52	-1	1	19.7055	19.3337	1	3	3	3	1	1	1	3	12	1	1	2	1	2	3
1997	167	55	55	0	2	19.721	19.721	1	2	2	2	3	3	1	3	1	1	1	1		2	2
1997	170	57	55	-2	1	19.7232	19.0311	1	3	3	3	2	2	2	3	1	1	12	1		2	3
1997	170	57	55	-2	1	19.7232	19.0311	1	3	3	3	3	3	2	3	1	1	1	1		2	2
1997	162	52	52	0	2	19.8141	19.8141	1	1	2	1	1	1	1	3	12	1	1	2	1	2	1
1997	162	52	50	-2	1	19.8141	19.052	1	1	1	1	1	1	2	1						2	2
1997	166	55	55	0	2	19.9594	19.9594	1	3	3	3	3	3	1	1						2	2
1997	166	55	55	0	2	19.9594	19.9594	1	3	3	3	3	3	1	1						2	2
1997	150	45	45	0	2	20	20	1	3	3	3	3	3	1	3	1	1	1	1		2	2
1997	173	60	60	0	2	20.0474	20.0474	1	3	3	3	3	3	1	3	12	1	1	3	3	2	2
1997	173	60	60	0	2	20.0474	20.0474	1	3	3	3	1	1	1	3	12	1	1	3	3	2	2
1997	173	60	60	0	2	20.0474	20.0474	1	3	3	3	3	3	1	3	1	1	1	1		1	2
1997	173	60	60	0	2	20.0474	20.0474	1	3	3	3	3	3	1	1						3	2
1997	164	54	50	-4	1	20.0773	18.5901	1	3	3	3	2	2	2	3	123	1	12	2	2	3	3
1997	164	54	50	-4	1	20.0773	18.5901	1	3	3	3	3	3	2	3	1	1	1	1		2	3
1997	167	56	55	-1	1	20.0796	19.721	1	2	2	2	1	1	1	3	12	1	1	2	2	2	3
1997	167	56	55	-1	1	20.0796	19.721	1	2	2	2	1	1	1	1						2	2
1997	162	53	50	-3	1	20.1951	19.052	1	3	3	3	3	3	2	3	12	1	1	2	1	2	3
1997	162	53	50	-3	1	20.1951	19.052	1	3	3	3	1	1	2	3	1	3	1	1		2	2
1997	162	53	52	-1	1	20.1951	19.8141	1	2	2	2	1	1	1	3	12	1		2	1	2	2
1997	162	53	50	-3	1	20.1951	19.052	1	3	3	3	1	1	2	1						3	2
1997	162	53	50	-3	1	20.1951	19.052	1	1	2	2	3	3	2	1						2	2
1997	162	53	53	0	2	20.1951	20.1951	1	3	3	3	1	1	1	1						1	2
1997	165	55	50	-5	1	20.202	18.3655	1	2	2	2	1	1	2	3	1	1	12	1		3	3
1997	165	55	55	0	2	20.202	20.202	1	2	2	2	1	1	1	3	1	1	1	1		1	2
1997	165	55	55	0	2	20.202	20.202	1	2	2	2	3	3	1	3	1	1	1	1		3	2
1997	165	55	55	0	2	20.202	20.202	1	2	2	2	3	3	1	3	1	1	1	1		2	2
1997	165	55	52	-3	1	20.202	19.1001	1	2	2	2	1	1	2	1						2	2
1997	165	55	55	0	2	20.202	20.202	1	2	2	2	3	3	1	1						3	2
1997	172	60	55	-5	1	20.2812	18.5911	1	1	2	2	3	3	2	3	1	1	1	1		2	2
1997	172	60	60	0	2	20.2812	20.2812	1	2	2	2	3	3	1	3	12	1	1	1	1	2	2
1997	172	60	60	0	2	20.2812	20.2812	1	1	2	1	3	3	1	3	1	1	1	1		2	2
1997	172	60	60	0	2	20.2812	20.2812	1	1	2	1	2	1	1	1						2	2
1997	166	56	55	-1	1	20.3223	19.9594	1	2	2	2	3	3	1	3	1	1	1	1		1	2
1997	166	56	55	-1	1	20.3223	19.9594	1	2	2	2	3	3	1	1						2	2
1997	163	54	50	-4	1	20.3244	18.8189	1	1	1	1	3	3	2	3	1	1	1	1		2	3
1997	163	54	50	-4	1	20.3244	18.8189	1	1	1	1	1	1	2	1						2	3
1997	168	58	55	-3	1	20.5499	19.487	1	3	3	3	2	2	2	3	1	1	1	1		2	1
1997	162	54	52	-2	1	20.5761	19.8141	1	2	2	2	3	3	2	3	1	1	1	1		2	2
1997	162	54	55	1	3	20.5761	20.9572	1	2	2	2	3	3	1	3	1	1	1	1		2	2
1997	166	57	52	-5	1	20.6852	18.8707	1	3	3	3	3	3	2	3	1	1	1	1		2	2
1997	166	57	55	-2	1	20.6852	19.9594	1	2	2	2	3	3	2	3	12	12	1	2	1	3	2
1997	166	57	55	-2	1	20.6852	19.9594	1	3	3	3	1	1	2	3	1	1	1	1		2	2
1997	166	57	55	-2	1	20.6852	19.9594	1	2	2	2	3	3	2	3	1	1	1	1		2	1
1997	166	57	55	-2	1	20.6852	19.9594	1	3	3	3	2	1	2	1						2	3
1997	166	57	58	1	3	20.6852	21.048	1	3	3	3	3	3	1	1						2	2
1997	160	53	50	-3	1	20.7031	19.5312	1	2	2	2	3	3	2	3	1	1	1	1		2	2
1997	160	53	52	-1	1	20.7031	20.3125	1	2	2	2	1	1	1	3	1	1	1	1		2	1
1997	170	60	60	0	2	20.7612	20.7612	1	3	3	3	1	1	1	3	1	1	1	1		2	1
1997	170	60	60	0	2	20.7612	20.7612	1	3	3	3	3	3	1	3	1	1	1	1		2	2
1997	170	60	55	-5	1	20.7612	19.0311	1	3	3	3	2	2	2	1						1	2
1997	170	60	60	0	2	20.7612	20.7612	1	3	3	3	3	3	1	1						2	2
1997	167	58	55	-3	1	20.7967	19.721	1	3	3	3	1	1	2	3	1	1	1	1		2	2
1997	167	58	55	-3	1	20.7967	19.721	1	3	3	3	3	3	2	1						2	2
1997	155	50	45	-5	1	20.8117	18.7305	1	3	3	3	1	1	2	3	1	1	12	1		2	2
1997	155	50	48	-2	1	20.8117	19.9792	1	3	3	3	1	1	2	1						2	2
1997	165	57	55	-2	1	20.9366	20.202	1	3	3	3	1	1	2	3	12	1	1	1	1	1	2
1997	165	57	55	-2	1	20.9366	20.202	1	3	3	3	2	1	2	3	1	1	1	1		2	2
1997	165	57	55	-2	1	20.9366	20.202	1	3	3	3	3	3	2	3	1	1	1	1		1	2
1997	165	57	55	-2	1	20.9366	20.202	1	3	3	3	1	1	2	1						2	2
1997	166	58	55	-3	1	21.048	19.9594	1	2	2	2	1	1	2	3	1	1	1	1		2	2
1997	166	58	55	-3	1	21.048	19.9594	1	2	2	2	1	1	2	1						2	2
1997	160	54	50	-4	1	21.0938	19.5312	1	2	2	2	3	3	2	3	12	1	1	2	1	2	3
1997	160	54	50	-4	1	21.0938	19.5312	1	2	2	2	3	3	2	3	1	1	1	1		2	3
1997	160	54	52	-2	1	21.0938	20.3125	1	2	2	2	1	1	2	3	1	12	1	1		2	2
1997	160	54	52	-2	1	21.0938	20.3125	1	2	2	2	3	3	2	3	1	1	1	1		2	2
1997	167	59	55	-4	1	21.1553	19.721	1	3	3	3	3	3	2	3	1	1	1	1		2	2
1997	161	55	50	-5	1	21.2183	19.2894	1	2	2	2	3	3	2	3	12	1	1	2	1	2	3
1997	161	55	50	-5	1	21.2183	19.2894	1	2	2	2	1	1	2	3	1	1	1	1		2	1
1997	161	55	50	-5	1	21.2183	19.2894	1	2	2	2	1	1	2	3	1	12	12	1		1	2
1997	161	55	50	-5	1	21.2183	19.2894	1	2	2	2	2	2	2	3	1	1	1	1		2	2
1997	161	55	50	-5	1	21.2183	19.2894	1	2	2	2	3	3	2	3	1	1	1	1		3	1
1997	161	55	55	0	2	21.2183	21.2183	1	2	2	2	1	1	1	3	1	1	1	1		2	3
1997	168	60	55	-5	1	21.2585	19.487	1	2	3	2	3	3	2	3	1	12	1	1		2	1
1997	168	60	58	-2	1	21.2585	20.5499	1	3	3	3	3	3	2	1						2	1
1997	165	58	50	-8	1	21.3039	18.3655	1	1	2	2	1	1	2	3	12	1	1	1	1	3	3
1997	165	58	55	-3	1	21.3039	20.202	1	2	2	2	3	3	2	3	1	1	1	1		2	2
1997	165	58	55	-3	1	21.3039	20.202	1	2	2	2	1	1	2	1						1	2
1997	165	58	55	-3	1	21.3039	20.202	1	2	2	2	3	3	2	1						2	2
1997	162	56	50	-6	1	21.3382	19.052	1	1	2	1	3	3	2	3	1	1	1	1		2	2
1997	162	56	50	-6	1	21.3382	19.052	1	1	2	1	3	3	2	3	1	1	1	1		2	2
1997	162	56	55	-1	1	21.3382	20.9572	1	3	3	3	2	3	1	1						2	2
1997	162	56	55	-1	1	21.3382	20.9572	1	3	3	3	3	3	1	1						1	2
1997	163	57	55	-2	1	21.4536	20.7008	1	2	2	2	3	3	2	3	12	1	1	1	1	2	3
1997	163	57	55	-2	1	21.4536	20.7008	1	2	2	2	1	1	2	3	1	1	1	1		2	2
1997	160	55	50	-5	1	21.4844	19.5312	1	3	3	3	1	1	2	3	1	1	1	1		2	3
1997	160	55	50	-5	1	21.4844	19.5312	1	3	3	3	3	3	2	3	1	1	12	1		3	2
1997	160	55	55	0	2	21.4844	21.4844	1	1	2	1	3	3	1	3	12	12	1	1	1	2	2
1997	160	55	55	0	2	21.4844	21.4844	1	1	2	1	1	1	1	3	1	1	1	1		2	2
1997	160	55	55	0	2	21.4844	21.4844	1	1	2	1	1	1	1	3	1	1	1	1		2	3
1997	160	55	55	0	2	21.4844	21.4844	1	1	2	1	3	3	1	1						2	1
1997	160	55	55	0	2	21.4844	21.4844	1	3	3	3	3	3	1	1						2	3
1997	167	60	55	-5	1	21.5139	19.721	1	3	3	3	2	1	2	3	1	1	1	1		2	1
1997	167	60	55	-5	1	21.5139	19.721	1	3	3	3	3	3	2	1						2	1
1997	159	55	50	-5	1	21.7555	19.7777	1	2	3	2	3	3	2	3	12	1	1	2	1	2	3
1997	159	55	50	-5	1	21.7555	19.7777	1	2	3	2	1	1	2	3	1	1	1	1		2	2
1997	166	60	55	-5	1	21.7738	19.9594	1	3	3	3	3	3	2	3	12	1	1	2	1	2	2
1997	166	60	55	-5	1	21.7738	19.9594	1	3	3	3	1	1	2	1						2	2
1997	156	53	48	-5	1	21.7784	19.7239	1	2	2	2	3	3	2	3	12	1	1	2	1	2	3
1997	156	53	50	-3	1	21.7784	20.5457	1	2	2	2	2	1	2	3	1	12	1	1		3	2
1997	156	53	50	-3	1	21.7784	20.5457	1	2	2	2	3	3	2	3	1	1	1	1		2	2
1997	156	53	50	-3	1	21.7784	20.5457	1	2	2	2	3	3	2	1						2	3
1997	163	58	55	-3	1	21.83	20.7008	1	3	3	3	3	3	2	3	12	1	1	1	1	2	2
1997	163	58	55	-3	1	21.83	20.7008	1	3	3	3	3	3	2	3	1	1	1	1		2	2
1997	163	58	55	-3	1	21.83	20.7008	1	3	3	3	3	3	2	3	1	1	1	1		1	2
1997	163	58	50	-8	1	21.83	18.8189	1	3	3	3	2	2	2	1						2	2
1997	160	56	55	-1	1	21.875	21.4844	1	2	2	2	1	1	1	3	1	1	1	1		2	2
1997	160	56	55	-1	1	21.875	21.4844	1	2	2	2	1	1	1	1						2	2
1997	172	65	60	-5	1	21.9713	20.2812	1	3	3	3	3	3	2	1						2	2
1997	172	65	60	-5	1	21.9713	20.2812	1	3	3	3	1	1	2	1						2	2
1997	165	60	58	-2	1	22.0386	21.3039	1	2	2	2	3	3	2	3	12	1	1	1	1	3	3
1997	165	60	60	0	2	22.0386	22.0386	1	2	2	2	3	3	1	3	1	1	1	1		2	2
1997	156	54	45	-9	1	22.1893	18.4911	1	1	2	1	1	1	2	3	1	1	1	1		1	1
1997	156	54	50	-4	1	22.1893	20.5457	1	2	2	2	1	1	2	3	1	1	1	1		2	2
1997	156	54	45	-9	1	22.1893	18.4911	1	1	2	1	1	1	2	1						2	2
1997	170	65	60	-5	1	22.4913	20.7612	1	3	3	3	1	1	2	3	1	1	1	1		2	2
1997	156	55	50	-5	1	22.6003	20.5457	1	2	2	2	1	1	2	3	12	1	1	3	1	2	2
1997	156	55	50	-5	1	22.6003	20.5457	1	2	2	2	3	3	2	3	1	1		1		2	1
1997	173	68	60	-8	1	22.7204	20.0474	1	2	2	2	3	3	2	1						2	1
1997	173	68	60	-8	1	22.7204	20.0474	1	2	2	2	3	3	2	1						2	2
1997	155	55	50	-5	1	22.8928	20.8117	1	3	3	3	3	3	2	1						2	2
1997	155	55	50	-5	1	22.8928	20.8117	1	3	3	3	1	1	2	1						3	2
1997	168	65	60	-5	1	23.03	21.2585	1	3	3	3	1	1	2	3	1	1	1	1		3	2
1997	168	65	60	-5	1	23.03	21.2585	1	3	3	3	3	3	2	3	1	1	1	1		2	2
1997	174	70	65	-5	1	23.1206	21.4692	1	3	3	3	1	1	2	3	1	12	1	1		2	2
1997	174	70	65	-5	1	23.1206	21.4692	1	3	3	3	3	3	2	3	1	12	1	1		2	1
1997	165	63	60	-3	1	23.1405	22.0386	1	3	3	3	3	3	2	3	1	1	1	1		3	2
1997	165	63	60	-3	1	23.1405	22.0386	1	3	3	3	3	3	2	13						2	2
1997	167	65	55	-10	1	23.3067	19.721	1	2	2	2	3	3	2	3	1	12	123	1		1	2
1997	167	65	58	-7	1	23.3067	20.7967	1	2	2	2	3	3	2	3	12	12	1	1	1	2	2
1997	167	65	60	-5	1	23.3067	21.5139	1	2	2	2	3	3	2	3	12	1	1	1	1	2	2
1997	167	65	60	-5	1	23.3067	21.5139	1	2	2	2	3	3	12	3	1	1	1	1		2	3
1997	155	56	50	-6	1	23.3091	20.8117	1	2	2	2	3	3	2	3	1	1	1	1		2	2
1997	155	56	50	-6	1	23.3091	20.8117	1	2	2	2	3	3	2	3	1	1	1	1		1	2
1997	163	62	58	-4	1	23.3355	21.83	1	2	3	2	1	1	2	3	1	1	1	1		2	2
1997	163	62	58	-4	1	23.3355	21.83	1	2	3	2	3	3	2	3	1	1	12	1		2	2
1997	163	62	60	-2	1	23.3355	22.5827	1	2	3	2	1	1	2	3	12	12	1	2	1	2	2
1997	163	62	60	-2	1	23.3355	22.5827	1	2	3	2	3	3	2	3	1	1	1	1		2	2
1997	173	70	60	-10	1	23.3887	20.0474	1	3	3	3	1	1	2	3	12	1		3	1	2	3
1997	160	60	55	-5	1	23.4375	21.4844	1	3	3	3	1	1	2	3	1	1	1	1		3	2
1997	160	60	60	0	2	23.4375	23.4375	1	3	3	3	1	2	1	1						2	2
1997	170	68	60	-8	1	23.5294	20.7612	1	2	2	2	3	3	2	3	1	1	1	1		1	2
1997	170	68	60	-8	1	23.5294	20.7612	1	2	2	2	3	3	2	3	1	12	1	1		2	1
1997	170	68	65	-3	1	23.5294	22.4913	1	2	2	2	3	3	2	3	12	12	1	2	1	3	2
1997	170	68	65	-3	1	23.5294	22.4913	1	2	2	2	1	1	2	3	1	1	1	1		2	2
1997	166	65	60	-5	1	23.5883	21.7738	1	3	3	3	1	1	2	3	12	12	12	1	1	2	3
1997	165	65	60	-5	1	23.8751	22.0386	1	2	2	2	1	1	2	3	12	12		2	2	2	2
1997	165	65	60	-5	1	23.8751	22.0386	1	2	2	2	1	1	2	1						2	2
1997	158	60	55	-5	1	24.0346	22.0317	1	3	3	3	1	1	2	3	1	1		1		2	3
1997	158	60	55	-5	1	24.0346	22.0317	1	3	3	3	3	3	2	3	1	12	12	1		2	2
1997	168	70	65	-5	1	24.8016	23.03	1	3	3	3	1	2	2	3	1	12	1	1		1	2
1997	168	70	65	-5	1	24.8016	23.03	1	3	3	3	3	3	2	3	1	12	1	1		2	2
1997	165	68	65	-3	1	24.977	23.8751	1	2	2	2	1	2	2	3	1	12	1	1		2	2
1997	165	68	65	-3	1	24.977	23.8751	1	2	2	2	1	2	2	3	1	12	1	1		2	1
1997	163	77	65	-12	1	28.9811	24.4646	1	2	2	2	2	2	2	3	23	12	1	2	1	3	3
1997	163	77	70	-7	1	28.9811	26.3465	1	3	3	3	1	1	2	3	23	12	1	1	1	2	2
1997	161	75	70	-5	1	28.9341	27.0051	1	1	2	2	1	1	2	1						2	2
1997	155	80	70	-10	1	33.2986	29.1363	1	2	2	2	1	1	2	1						2	2
1997	167	48	45	-3	1	17.2111	16.1354	1	2	2	3	1	1	2	3	1234	1	1	2	2	3	2
1997	167	48	45	-3	1	17.2111	16.1354	1	3	3	3	1	1	2	3	1	1	1	2	1	3	3
1997	167	48	45	-3	1	17.2111	16.1354	1	3	3	3	2	2	2	3	12	1	12	2	1	3	2
1997	158	44	42	-2	1	17.6254	16.8242	1	2	2	2	1	1	2	3	12	3	1	1	2	3	2
1997	163	48	45	-3	1	18.0662	16.937	1	2	2	2	1	1	2	3	12	1	1	2	2	2	2
1997	163	43	45	2	3	16.1843	16.937	1	2	2	2	1	1	2	1						2	2
1997	162	47	45	-2	1	17.9089	17.1468	1	2	2	2	1	1	2	3	1	1	1	1	1	3	2
1997	162	47	45	-2	1	17.9089	17.1468	1	3	3	3	1	1	2	3	12	1	1	1	2	3	3
1997	162	45	45	0	2	17.1468	17.1468	1	2	2	2	2	2	1	3	12	1	1	1	1	3	2
1997	162	44	45	1	3	16.7657	17.1468	1	2	2	2	1	1	2	3	12	1	1	1	2	2	2
1997	162	44	45	1	3	16.7657	17.1468	1	3	3	3	1	1	2	3	12	1	1	1	1	2	2
1997	167	48	48	0	2	17.2111	17.2111	1	2	2	2	1	1	1	3	12	1	12	1	1	1	1
1997	167	48	48	0	2	17.2111	17.2111	1	2	2	2	2	2	1	3	123	1	1	1	1	2	2
1997	167	48	48	0	2	17.2111	17.2111	1	3	3	3	1	1	1	3	12	1	1	1	1	3	2
1997	170	52	50	-2	1	17.9931	17.301	1	2	2	2	1	1	2	3	12	1	1	2	1	2	2
1997	170	52	50	-2	1	17.9931	17.301	1	3	3	3	1	1	2	3	1	1	12	1	1	2	2
1997	170	52	50	-2	1	17.9931	17.301	1	3	3	3	1	1	2	3	12	1	1	2	2	3	2
1997	170	53	50	-3	1	18.3391	17.301	1	2	2	2	2	2	2	1						2	2
1997	170	47	50	3	3	16.263	17.301	1	2	2	2	2	2	2	1						2	2
1997	161	47	45	-2	1	18.132	17.3604	1	2	2	3	1	1	2	3	1	1	1	1	1	2	2
1997	169	51	50	-1	1	17.8565	17.5064	1	2	2	2	1	1	2	3	12	1	1	1	1	3	2
1997	169	51	50	-1	1	17.8565	17.5064	1	2	2	3	1	1	1	3	1	1	1	1	1	2	2
1997	169	51	50	-1	1	17.8565	17.5064	1	3	3	3	1	1	2	3	12	1	1	1	1	2	2
1997	169	48	50	2	3	16.8061	17.5064	1	2	2	2	2	2	2	1						2	2
1997	160	46	45	-1	1	17.9688	17.5781	1	3	3	3	1	1	1	3	1	1	1	1	1	2	1
1997	160	45	45	0	2	17.5781	17.5781	1	2	2	2	1	1	1	3	13	1	1	1	1	2	2
1997	160	45	45	0	2	17.5781	17.5781	1	3	3	3	2	2	1	3	12	1	1	1	1	2	2
1997	160	44	45	1	3	17.1875	17.5781	1	2	2	2	1	1	2	3	12	1	1	1	1	2	2
1997	160	46	45	-1	1	17.9688	17.5781	1	2	2	2	2	2	2	1						2	3
1997	160	45	45	0	2	17.5781	17.5781	1	2	2	2	2	2	1	1						3	2
1997	160	42	45	3	3	16.4062	17.5781	1	2	2	2	2	2	2	1						2	2
1997	150	40	40	0	2	17.7778	17.7778	1	2	2	2	2	2	1	3	1	1	1	1	1	2	2
1997	150	40	40	0	2	17.7778	17.7778	1	3	3	3	1	1	1	3	13	1	1	1	1	2	3
1997	167	48	50	2	3	17.2111	17.9282	1	2	2	3	1	1	2	3	12	12	1	2	1	2	2
1997	167	48	50	2	3	17.2111	17.9282	1	3	3	3	1	1	2	3	12	1	1	1	2	2	2
1997	167	48	50	2	3	17.2111	17.9282	1	2	2	2	1	1	2	1						2	2
1997	167	48	50	2	3	17.2111	17.9282	1	3	3	3	2	2	2	1						2	2
1997	153	41	42	1	3	17.5146	17.9418	1	2	2	2	2	2	2	3	1	1	1	1	1	2	2
1997	158	45	45	0	2	18.026	18.026	1	2	2	2	2	2	1	3	12	1	12	2	1	2	2
1997	158	45	45	0	2	18.026	18.026	1	3	3	3	2	2	1	3	1	12	2	1	1	3	2
1997	158	44	45	1	3	17.6254	18.026	1	2	2	3	1	1	1	3	12	1	1	2	1	2	2
1997	158	44	45	1	3	17.6254	18.026	1	2	2	2	1	1	2	3	1	1	1	1	1	2	2
1997	158	44	45	1	3	17.6254	18.026	1	3	3	3	1	1	2	3	123	1	2	1	1	3	3
1997	158	44	45	1	3	17.6254	18.026	1	3	3	3	1	1	2	3	12	1	1	2	1	2	2
1997	158	42	45	3	3	16.8242	18.026	1	2	2	2	2	2	2	1						2	2
1997	158	42	45	3	3	16.8242	18.026	1	2	2	3	1	1	2	1						2	2
1997	163	48	48	0	2	18.0662	18.0662	1	2	2	2	2	2	1	3	1	1	1	1	1	3	2
1997	161	47	47	0	2	18.132	18.132	1	3	3	3	2	2	1	3	12	1	1	1	2	2	2
1997	166	50	50	0	2	18.1449	18.1449	1	2	2	2	1	1	1	3	12	1	1	1	1	3	3
1997	165	50	50	0	2	18.3655	18.3655	1	2	2	2	1	1	1	3	123	1	1	2	2	2	2
1997	165	50	50	0	2	18.3655	18.3655	1	3	3	3	2	2	1	3	12	1	1	1	1	2	2
1997	165	48	50	2	3	17.6309	18.3655	1	2	2	2	1	1	2	3	2	1	1	1	1	3	2
1997	165	50	50	0	2	18.3655	18.3655	1	2	2	2	2	2	1	1						2	2
1997	173	55	55	0	2	18.3768	18.3768	1	2	2	2	2	3	1	3	1	1	1	1	1	2	2
1997	173	55	55	0	2	18.3768	18.3768	1	3	3	3	1	1	1	3	1	1	1	1	1	2	2
1997	168	52	52	0	2	18.424	18.424	1	3	3	3	3	3	1	3	12	1	12	1	1	2	2
1997	156	45	45	0	2	18.4911	18.4911	1	2	2	3	2	2	1	3	1	1	1	1	1	2	2
1997	156	45	45	0	2	18.4911	18.4911	1	3	3	3	2	2	1	3	12	1	1	1	2	2	2
1997	164	49	50	1	3	18.2183	18.5901	1	2	2	2	2	2	2	3	1	1	1	1	1	2	2
1997	164	49	50	1	3	18.2183	18.5901	1	2	2	2	2	2	1	3	12	1	1	1	1	3	2
1997	160	45	48	3	3	17.5781	18.75	1	2	2	2	3	3	2	1						2	2
1997	163	48	50	2	3	18.0662	18.8189	1	2	2	2	3	3	2	3	1	1	1	1	1	2	2
1997	163	48	50	2	3	18.0662	18.8189	1	3	3	3	3	3	2	3	12	1	1	2	2	2	2
1997	163	46	50	4	3	17.3134	18.8189	1	3	3	3	3	3	2	3	12	1	1	2	1	2	2
1997	170	53	55	2	3	18.3391	19.0311	1	2	2	3	3	3	2	3	1	1	1	1	1	3	2
1997	170	53	55	2	3	18.3391	19.0311	1	3	3	3	3	3	2	3	1	1	1	1	1	2	2
1997	170	52	55	3	3	17.9931	19.0311	1	2	2	2	3	3	2	1						3	2
1997	170	52	55	3	3	17.9931	19.0311	1	2	2	2	3	3	2	1						2	2
1997	170	52	55	3	3	17.9931	19.0311	1	3	3	3	3	3	2	1						2	2
1997	170	52	55	3	3	17.9931	19.0311	1	3	3	3	3	3	2	1						2	3
1997	170	47	55	8	3	16.263	19.0311	1	2	2	1	3	3	2	1						2	2
1997	162	45	50	5	3	17.1468	19.052	1	2	2	2	3	3	2	3	2	1	1	1	1	2	2
1997	162	47	50	3	3	17.9089	19.052	1	3	3	3	3	3	2	1						2	2
1997	153	41	45	4	3	17.5146	19.2234	1	2	2	2	3	3	2	1						2	2
1997	158	44	48	4	3	17.6254	19.2277	1	2	2	2	3	3	2	3	12	1	1	2	1	2	2
1997	169	51	55	4	3	17.8565	19.257	1	2	2	3	3	3	2	1						2	2
1997	168	52	55	3	3	18.424	19.487	1	3	3	3	3	3	2	1						2	2
1997	160	45	50	5	3	17.5781	19.5312	1	2	2	2	3	3	2	1						2	2
1997	160	45	50	5	3	17.5781	19.5312	1	3	3	3	3	3	2	1						2	2
1997	160	44	50	6	3	17.1875	19.5312	1	3	3	3	3	3	2	1						2	2
1998	168	55	55	0	2	19.487	19.487	1	2	2	2	3	3	1	1						1	2
1998	163	53	52	-1	1	19.9481	19.5717	1	3	3	3	3	3	1	1						1	2
1998	161	52	50	-2	1	20.061	19.2894	1	3	3	3	1	1	2	3	1	1	1	1		2	2
1998	161	52	50	-2	1	20.061	19.2894	1	3	3	3	3	3	2	1						1	2
1998	150	46	42	-4	1	20.4444	18.6667	1	1	2	1	2	2	1	3	1	1	1	1		2	2
1998	150	46	42	-4	1	20.4444	18.6667	1	1	1	1	3	3	2	3	1	1	1	1		1	2
1998	150	46	45	-1	1	20.4444	20	1	1	2	1	3	3	1	3	1	1		1		2	1
1998	150	46	43	-3	1	20.4444	19.1111	1	1	1	1	3	3	2	1						2	2
1998	164	55	50	-5	1	20.4491	18.5901	1	1	1	1	2	2	2	3	1	1	12	1		1	2
1998	164	55	50	-5	1	20.4491	18.5901	1	1	1	1	3	3	2	3	1	1	1	1		2	2
1998	164	55	55	0	2	20.4491	20.4491	1	1	2	2	2	1	1	3	12	1	1	3	1	2	2
1998	164	55	55	0	2	20.4491	20.4491	1	3	3	3	3	3	1	3	1	1	1	1		1	2
1998	164	55	50	-5	1	20.4491	18.5901	1	1	1	1	1	1	2	1						1	1
1998	164	55	52	-3	1	20.4491	19.3337	1	3	3	3	1	1	2	1						2	1
1998	163	55	55	0	2	20.7008	20.7008	1	2	2	2	1	1	1	3	1	1	1	1		2	2
1998	163	55	55	0	2	20.7008	20.7008	1	2	2	2	3	3	1	3	1	1	1	1		2	2
1998	160	53	50	-3	1	20.7031	19.5312	1	2	2	2	1	1	2	1						2	2
1998	160	53	50	-3	1	20.7031	19.5312	1	2	2	2	3	3	2	1						2	3
1998	170	60	60	0	2	20.7612	20.7612	1	2	2	2	3	3	1	3	12	1	1	1	1	3	3
1998	170	60	60	0	2	20.7612	20.7612	1	2	2	2	1	1	1	3	1	1	1	1		2	2
1998	169	60	60	0	2	21.0077	21.0077	1	3	3	3	1	1	1	1						2	2
1998	160	54	50	-4	1	21.0938	19.5312	1	3	3	3	3	3	2	3	1	1	1	1		1	2
1998	161	55	50	-5	1	21.2183	19.2894	1	2	2	2	2	2	2	3	1	1	1	1		1	2
1998	161	55	55	0	2	21.2183	21.2183	1	2	3	2	3	3	1	3	1	1	12	1		2	2
1998	165	60	55	-5	1	22.0386	20.202	1	2	2	2	3	3	2	3	1	1	12	1		2	2
1998	165	60	55	-5	1	22.0386	20.202	1	2	2	2	3	3	2	3	1	1	1	1		2	2
1998	160	60	55	-5	1	23.4375	21.4844	1	2	3	2	3	3	2	3	1	1	1	1		2	1
1998	160	60	58	-2	1	23.4375	22.6562	1	2	3	2	1	1	2	3	1	1	12	1		2	2
1998	167	67	65	-2	1	24.0238	23.3067	1	1	2	1	1	2	2	1						1	2
1998	167	67	65	-2	1	24.0238	23.3067	1	1	2	1	3	3	2	1						2	2
1998	168	68	60	-8	1	24.093	21.2585	1	3	3	3	3	3	2	3	1	12	1	1		2	3
1998	168	68	62	-6	1	24.093	21.9671	1	3	3	3	3	3	2	3	1	12	123	1		2	2
1998	163	75	65	-10	1	28.2284	24.4646	1	2	1	1	1	1	2	3	23	1	12	3	1	2	2
1998	163	75	70	-5	1	28.2284	26.3465	1	3	3	3	1	1	2	3	12	1	12	1	1	1	3
1998	170	92	85	-7	1	31.8339	29.4118	1	3	3	3	1	1	2	1						1	1
1998	170	50	50	0	2	17.301	17.301	1	2	2	3	1	1	1	3	123	1	1	2	1	2	2
1998	155	41	42	1	3	17.0656	17.4818	1	2	2	2	1	1	2	3	1	12	1	1	1	2	2
1998	169	50	50	0	2	17.5064	17.5064	1	3	3	3	1	1	1	3	12	1	12	1	1	3	2
1998	167	44	50	6	3	15.7768	17.9282	1	3	3	3	1	1	2	3	123	1	1	2	2	2	3
[truncated: 24 more rows]
