# Supplementary material for: To be thin but not healthy - The body-image dilemma may affect health among female university students in China
Source: PLoS One. 2018 Oct 10;13(10):e0205282. doi: 10.1371/journal.pone.0205282 (PMC6179281; doi:10.1371/journal.pone.0205282)
Supplement: S2 Table — The original data obtained from qualitative study are shown in this table. (XLSX) [file pone.0205282.s002.xlsx]

## Sheet:  Qualitative study
	Physical Activity Behaviors					Physical activity-guide App/Video					Diet			Diet program from book/internet				Extreme methods
序号	Jogging	Body building exercise	Yoga	Swimming	Dance	Keep(App）	JungDaYeon body building exercise	Iphone health (App)	Nike+ (App)	Other exercise App	Reduce meal portions	Reduce/eliminate some types of food	Skip one/two meal(s) per day	Dukan diet	Copenhagen diet	JungDaYeon diet	Other weight-loss diet	Acupuncture	Vomiting after meal	Liposuction
1	1	1										1
2			1		1						1
3	1			1								1
4											1		1
5	1										1	1
6		1				1		1						1
7	1		1								1
8											1	1						1
9	1												1
10									1		1						1
11		1	1		1	1						1
12	1										1
13															1
14	1	1		1			1			1	1	1
15													1
16	1							1			1
17
18												1
19	1		1							1	1
20
21	1								1			1					1
22											1		1
23		1				1	1				1	1
24	1		1
25								1			1					1
26				1							1	1	1
27		1					1
28			1								1
29	1	1					1								1
30												1	1
31											1
32	1							1
33											1	1
34	1							1												1
35												1	1
36		1	1	1	1	1					1
37	1											1
38											1		1
39	1	1					1								1
40			1					1			1	1							1
41	1										1		1
42	1											1
43		1				1			1		1		1
44	1		1											1
45
46	1	1		1			1				1		1
47	1											1
48			1					1			1
49	1										1		1
50		1				1					1
51	1											1					1
52											1		1
53					1
54	1								1		1
55												1	1
56								1			1
57	1		1
58											1		1						1
59	1	1				1
60											1	1
61	1		1										1
62											1	1
63											1
64				1
65											1	1
66	1							1	1		1		1
67			1
68											1
69	1				1					1		1
70						1										1
71		1					1				1
72	1										1
73	1									1		1
74
75				1							1		1
76			1			1											1
77	1										1	1
78
79		1					1				1		1
80	1											1
81					1						1
82	1		1
83											1
84	1											1	1
85	1										1								1
86	1			1
87											1
88												1						1
89	1															1
90		1				1					1
91	1										1	1
92
93	1										1
94			1									1	1
95
96	1	1			1		1				1
97												1					1
98				1							1
99	1
100	1										1
101
102		1				1					1	1	1
103	1		1
104											1
105
106	1
107
108				1			1				1	1
109	1	1
110			1									1	1
111	1
112											1
113	1										1						1
114		1	1			1						1
115	1
116											1
117
118				1
119	1											1
120		1				1					1
121	1										1
122
123	1											1
124											1
125		1				1
126	1											1
127
128											1	1
129	1			1
130											1
131		1					1					1
132	1					1					1
133
134											1
135												1
136	1
137											1
138																	1
139		1					1				1	1
140	1
141				1							1	1
142
143											1
144	1											1
145											1
146	1	1
147							1					1
148
149	1										1
150												1
151
152	1										1
153												1
154		1					1
155											1
156	1											1
157
158		1					1
159											1	1
160	1
